# Supplementary material for: Bacterial transcriptional response to labile exometabolites from photosynthetic picoeukaryote Micromonas commoda
Source: ISME Commun. 2023 Jan 23;3:5. doi: 10.1038/s43705-023-00212-0 (PMC9870897; doi:10.1038/s43705-023-00212-0)
Supplement: Supplementary file 1 — Supplementary Tables [file 43705_2023_212_MOESM1_ESM.xlsx]

## Sheet: Table S1
Table S1. Sequences used in the custom 160-probe oligo pool targeting Micromonas commoda RCC299. Probes were designed using the M. commoda sequence, accession KU612123.1, obtained from NCBI; probes were synthesized by IDT using their oPools Oligo Pools service. Start-stop, location of the probe within the parent sequence.
Probe number	Start-stop (bp)	Sequence
1	43-94	GATGAACCGACTATGAGCCAGTCCGGGTACCGAGGCCCGTGGGTTTGGTAC
2	77-117	CCACTCATCCACCTACTCAGCCCGATGAACCGACTATGAG
3	120-161	GATGAAGCCATCAGTCACCGGCCTCGACGCGCCGAATCGTC
4	150-206	GAAGGCCGCGTTGCTGAACAGACCCGGGGAGCCGAGCCAGCCACCGATGAAGCCAT
5	184-242	TCCACGCTGGTTGAACCAGCGAGAGCCGCCAGGCCCGAAGGCCGCGTTGCTGAACAGA
6	227-281	TTTAACCATCGGTTATTCGTACAAGCTTCTCCTCCGCGCTCCACGCTGGTTGAA
7	263-313	TTCGAGGGTTCTCGCATTGAGTCGTTCATACGTTTAACCATCGGTTATTC
8	302-342	GATCGAGTCTTTCGACGCATTCGCATGGTTTCGAGGGTTC
9	345-404	ATCTTTCGAACCAAAAACCGCTTCACGCAGGCTGACCCATCAAGCGAGCCGCTCGCCAC
10	387-437	GTTCAACCAACGCTCCTGAAGCTGCATCCCTGGATCTTTCGAACCAAAAA
11	441-494	TCAAACACGACACGGTTAAAGTACCGTTCCCGAAGCCCTACAGAGAGGTCCTC
12	474-514	CCGGCCGACTCCTCCCGGAGTCAAACACGACACGGTTAAA
13	509-553	GAGTGTTTGATTGGATTTTGAAGTTTTGGGTACCCCGCACCGGC
14	541-597	GACTCAAACCCAGCCCACAAGGCTCACCCTGCCCTCCCGGGCGCGAGTGTTTGATT
15	573-630	TATCGAACCGAGTGTGCCCGGCTTGAATCTTGCGACTCAAACCCAGCCCACAAGGCT
16	610-650	GATCAACCAGGTATCTATCCTATCGAACCGAGTGTGCCCG
17	649-699	TTAGACATGCATGGCTTAATCTTTGAGACAAGCATATGACTACTGGCAGG
18	685-735	TGAGCCATTCGCAGTTTCACAGTATAACGCTTATACTTAGACATGCATGG
19	738-787	ACTACGGTTATCCATGTAGTAAACACCACCAAAGAAACTATTGCTGATT
20	770-820	GTCGGGATTTACGCATGTATTAGCTCTAGAATTACTACGGTTATCCATGT
21	812-862	GAACGAGGTCGGTCTTTATCTAATAAATACGTCCCTTCCGAAGTCGGGAT
22	843-890	GTCCGTGAAGTTATCATGATTCACCGCAGAACGAGGTCGGTCTTTAT
23	873-929	AGAAATTTGAATGGAACACCGCCGGCGCGAGGCCATGCGGTCCGTGAAGTTATCAT
24	910-960	CCTCTATCCTACCGTCGAAAGTTGATAGGGCAGAAATTTGAATGGAACAC
25	948-994	CTAATTCTCCGTCACCCGTGAACACCACGGTAGGCCTCTATCCTAC
26	985-1025	GTTTCTCAGGCTCCCTCTCCGGAATCGAACCCTAATTCTC
27	1017-1075	TCAGGATTGGGTAATTTGCGCGCCTGCTGCCTTCCTTGGATGTGGTAGCCGTTTCTCA
28	1061-1111	CCCGATATTGTTATTTATTGTCACTACCTCCCTGTGTCAGGATTGGGTAA
29	1094-1147	AGATTGTTCTCATTCCAATTATCAGAGTTGAAAAACCCCGATATTGTTATTTA
30	1127-1177	GCCCTCCAATGGATCCTCGTTAAGGGATTTAGATTGTTCTCATTCCAATT
31	1160-1217	TATTGGAGCTGGAATTACCGCGGCTGCTGGCACCAGACTTGCCCTCCAATGGATCCT
32	1194-1244	TTTAACTGCAACAACTTAAATATACGCTATTGGAGCTGGAATTACCGCGG
33	1225-1277	GGTCGCTCTTAACCGAAATCCAACTACGAGCTTTTTAACTGCAACAACTTAA
34	1257-1310	TAAAACCAACCAGTGCACACCAAACGGCGGACCGGTCGCTCTTAACCGAAATC
35	1295-1342	GTTAAACCCAGAGCACGTCCTCTACAGGAAGTTAAAACCAACCAGTG
36	1334-1378	TTTTCAAAGTAACCACGTAGACTCCGAGTCCAGGTCGTTAAACC
37	1365-1420	GCTGAAATATTCAAGCGTAAGCCCGCTTTGAACACTCTAATTTTTTCAAAGTAAC
38	1397-1447	GACAGGAGTCCTATAGTGTTATTCCATGCTGAAATATTCAAGCGTAAGCC
39	1429-1469	CGTCCCGAGACCAACGAAATAGGACAGGAGTCCTATAGTG
40	1460-1500	GCCCCCAACTGTTCCTCTTAATCATTACTCCCGTCCCGAG
41	1496-1548	CGTCTTTCATAAATCCAAGAATTTCACCTCTGACAATGAAATACGAATGCCC
42	1529-1579	AACATCCTTGGCAAATGCTTTCGCAGAAGTTCGTCTTTCATAAATCCAAG
43	1561-1606	CCCCAACTTTCGTTCTTGATTAATGAAAACATCCTTGGCAAATGC
44	1592-1648	GTTTATGGTTGAGACTAGGATGGTATCTAATCATCTTCGAGCCCCCAACTTTCGTT
45	1630-1680	CAATTAACATCCGCCAATCCCTAGTCGGCATCGTTTATGGTTGAGACTAG
46	1666-1716	AAACTTTGATTTCTCATAAGGTGCTGGCGGAGTCATCAATTAACATCCGC
47	1696-1736	ATACTCCCCCCGGAACCCAAAAACTTTGATTTCTCATAAG
48	1729-1772	CTTCCGTCAATTCCTTTAAGTTTCAGCCTTGCGACCATACTCC
49	1760-1815	TGTTGAGTCAAATTAAGCCGCAGGCTCCACGCCTGGTGGTGCCCTTCCGTCAATT
50	1794-1846	TTACTATGTCTGGACCTGGTAAGTTTTCCCGTGTTGAGTCAAATTAAGCCGC
51	1826-1876	ATCAAGAAAGAGCTCTCAATCTGTCAATCCTTACTATGTCTGGACCTGGT
52	1867-1922	AAATCACTCCACCAACTAAGAACGGCCATGCACCACCACCCATAGAATCAAGAAA
53	1901-1951	GTCTCGTTCGTTAACGGAATTAACCAGACAAATCACTCCACCAACTAAGA
54	1935-1985	CTAAGAGTAGCGTACAACTATTTAGCAGGCTGAGGTCTCGTTCGTTAACG
55	1966-2012	CAATAGTCCCTCTAAGAAGTTGCTGCGCTAAGAGTAGCGTACAACT
56	2006-2056	CATCACAGACCTGTTATTGCCTCAAACTTCCATTGGCTAAACGCCAATAG
57	2036-2076	CGGCCCAGAACATCTAAGGGCATCACAGACCTGTTATTGC
58	2084-2131	CAGACCTTTCGGCCAAGGTTATAAGCTCGTTGCATTCGTCAGTGTAG
59	2121-2161	TCCCCATCACGACGAAATTTGGAGATTACCCAGACCTTTC
60	2154-2209	GCGCTTACTAGGCATTCCTCGTTGAAGATTAATAATTGCAATAATCTATCCCCAT
61	2185-2233	GTAATCAACGCAAGCTGATGACTTGCGCTTACTAGGCATTCCTCGTTG
62	2225-2279	ATTCAATCGGTAGGAGCGACGGGCGGTGTGTACAAAGGGCAGGGACGTAATCAA
63	2259-2300	GTCCGAGCGCTTCACCGGACCATTCAATCGGTAGGAGCGAC
64	2297-2351	GTTTAACGAACTTCCCACAGCCAATCGACAGCGAACCGTCAAGAGGCCGCGGTC
65	2333-2383	TGTTACGACTTCTCCTTCCTCTAAATGATAAGGTTTAACGAACTTCCCAC
66	2369-2419	GTAATGATCCTTCCGCAGGTTCACCTACGGAAACCTTGTTACGACTTCTC
67	2411-2466	AAACACCATGTCACCTTTCAACAGTTCACGTGTGGGTCGGATGCACCGTAATGAT
68	2447-2490	GTGACCGGTCTTGATCGTGAAACCAAACACCATGTCACCTTTC
69	2478-2533	CATCGCTTCAGCTCGATTGTTCGTGTGTGTGGAAGAAGGGGCGGTGACCGGTCTT
70	2509-2566	TTAAAGGCAGCGGTCTGTAAAAGCCCGCTACCCCATCGCTTCAGCTCGATTGTTCGT
71	2544-2595	AAGACATCCGTTGTTGAGAGTTGTCACGGTTAAAGGCAGCGGTCTGTAAAA
72	2588-2646	AAATCACACTACGTATCGCATTTCGCTGCGTTCTTCATCGTTGCGAGAGCCAAGACAT
73	2623-2673	AAAGATTCGATGGTTCACGTACAGTGCAAATCACACTACGTATCGCATTT
74	2661-2711	CATACTCTTGGCCGAAGCCTCGAGTGCAATATGCGTTCAAAGATTCGATG
75	2702-2752	AAATTAATTGGTATGAGGGTACACACTGACGCTCAGGCAGGCATACTCTT
76	2743-2797	ATCGAAACCTTCGCAGGCTCCGATCGGACGTCCATTTCCATCCCAAAATTAATT
77	2777-2817	GACTGCCTTTCAGCCGACCCATCGAAACCTTCGCAGGCTC
78	2828-2870	GATCCGTCCTATGAATAGGTCTACCACGCTGATCGTGCGATC
79	2875-2918	GAGACACGCACCAGTATTCGGATCGAAGTGTTACCGATCTGAC
80	2912-2971	AAAGGTGAGATGGCACGGCTCTTATTCCACCAGCCGCGAGGGCCCGCGGAGTCGAGACA
81	2944-2994	TAGCCTTGTCTGAACTGAGGTCAAAAGGTGAGATGGCACGGCTCTTATTC
82	2985-3035	TTTCTTTTCCTCCGCTTAGTAATATGCTTAAATTCGGCGGGTAGCCTTGT
83	3028-3078	CTCTTCCCGGTTCGCTCGCCGTTACTAGGGGAATCATTGTTATTTTCTTT
84	3071-3123	TAGACTACAATTCGGAAGGACAAGCCTCCAGATTTTCAAGTTGGGCTCTTCC
85	3110-3159	GAACTTTCGACCAGCCAGCCGCAGATGGCACTTCTCTAGACTACAATTC
86	3148-3189	CTCTCACCCTCTCTGACGTCCCTTTCCAGGGAACTTTCGAC
87	3181-3236	ACTCCTCGAAAGCGCATCGTGGAGCGACTTAACCGATCGTGACGGGGCTCTCACC
88	3212-3253	CATTCCCAAACAACCCGACTCCTCGAAAGCGCATCGTGGAG
89	3248-3297	CCAATATTTAGCCTTAGAAGGAATTTACCTCCCGCTTAGGGCTGCATTC
90	3281-3324	CGGTACTTGTTCGCTATCGGTCTCTCGCCAATATTTAGCCTTA
91	3321-3363	TTTAACTCTCTTTTCAAAGGTCTTTTCATCTTTCCCTCGCGG
92	3351-3392	CGCTTCCCCCTCAACAATTTCAGGTACTTTTTAACTCTCTT
93	3386-3429	GTTTGACCCTACCCGAGGAGCACCCGCTGGTTTCAATCGCTTC
94	3422-3462	GACTAACCCACGTTGACCAGCCCTCGGCGTGTGGTTTGAC
95	3453-3503	CAACGTCGAGTCCTCGGTCAATCAAGCGTAATATCCCGCCCGACTAACCC
96	3488-3535	GTTTCTAGACGGGCCGATTGAAACCATTCCGCCAACGTCGAGTCCTC
97	3525-3567	GACTCGCACACATGTTAGACTCCTTGGTCCGTGTTTCTAGAC
98	3557-3614	AATTTGCTCAGTCAGGTTACTTGCGCCTCGTGGGTTTGTCACCCACCGACTCGCACA
99	3595-3645	CAAACCTTTCACAGAAGATCATGGTCGGTCGAATTTGCTCAGTCAGGTTA
100	3625-3665	CCAGCATGTATGCTCGCACTCAAACCTTTCACAGAAGATC
101	3670-3719	CAGAGTTTCCTCTGGCTTCGCCCTGCTCAGGCATAGTTCACCATCTTTC
102	3710-3752	GATTTGCACGTCAGTATCGCTACGAGCCTCCACCAGAGTTTC
103	3744-3799	TAGATGGTTCGATTAGTCTTTCGCCCCTATACCCAAGTCCGACGAACGATTTGCA
104	3776-3823	GAAACTTCGGAGGGAACCAGCTACTAGATGGTTCGATTAGTCTTTCG
105	3824-3874	TAATCATTCGCTTTACCCGATAAAACTGCACAAGCTCCAGCTATCCTGAG
106	3868-3923	CTATTTAAAGTTTGAGAATAGGCGAAGGCTGTTTCAGCCCCCAAACCTCTAATCA
107	3899-3950	GGTTCAATTAAGTAACCCAGAGCTTACCTATTTAAAGTTTGAGAATAGGCG
108	3935-3985	AAAATGGCCCACATGGAGCTCTCATTACACCCCTAGGTTCAATTAAGTAA
109	3980-4033	CTTTAACCCGGCTTTCGGTTCATCCCGCATCGCCAGTTCTGCTTACCAAAAAT
110	4026-4067	CTTTGTGGGATCTAGGTTAGCGCGCAGTTTGGCACTTTAAC
111	4068-4116	GATTTCGACTTCCATGACCACCGTCCTGCTGTCTGTATGAATCAACAC
112	4107-4157	CTAATTCATTCGGCAGGTGAGTTGTTACACACTCCTTAGCGGATTTCGAC
113	4146-4195	GTATAAGTCGCGCGCTTAAGCGCCATCCATTTTCGGGGCTAATTCATTC
114	4186-4232	CTACTCATCAGGGTATCGTACTCACCCTGATGGCCGGGTATAAGTC
115	4216-4256	CTGCGCCACAGCCTTCACGCCCTCCTACTCATCAGGGTAT
116	4255-4315	TTTGCTACTACCACCAAGATCTGCACTAAAGGCTGTTTCACTCGGGCTCACGCCCCAAGC
117	4299-4349	CTCCACTTCAGTCTTCAAAGTTCTCATTTGAATATTTGCTACTACCACCA
118	4335-4385	TAACCCATGTCCAATTGCTGTTCACATGGAACCTTTCTCCACTTCAGTCT
119	4376-4426	TGGACCCTTCATACAGAATTACCTCATCTCTTAGGATCGACTAACCCATG
120	4407-4447	CCTTTCGATGGACGGTCCGATTGGACCCTTCATACAGAAT
121	4437-4478	GAATCCCAGTTCGGGAATTTTAACCCGATCCCCTTTCGATG
122	4473-4513	CGTCGCCAGGCTCGTTTGCGTTACCGCCCGCAGCCGAATC
123	4509-4552	TTAAAAAGAAAAGAGAACTCTTCCCGGGGCTCCCGCCGGCGTC
124	4541-4590	CTATCTCCGGCTAAACCGATTCCAGGGCGCGAAGGCTGTTAAAAAGAAA
125	4583-4623	CGAGACGTGCAGTGCTTTACCAGCCGTTGGGCCCTATCTC
126	4617-4662	CTAGCTTTTCACGGGCCGTCGGGAGTGCACCGGACACTGCGAGAC
127	4650-4694	CTTACCTACATTCTTCTATCGACGAGGCTCGCCTAGCTTTTCAC
128	4680-4730	TTTTCCCGAAGTTACGGATCTATTTTGCCGACTTCCCTTACCTACATTCT
129	4710-4750	CCAACCCTCAGAGCCAATCCTTTTCCCGAAGTTACGGATC
130	4751-4808	TTGCGTGAGCTCAGTAGTCCCTGAAACGCCAAGGGCGTCGAAACGCAAACCCCTATA
131	4789-4829	CAAGGACCATCAAGGTCCACCTTGCGTGAGCTCAGTAGTC
132	4825-4881	TACCAGTTCTGAGTTGGTTGTTCGTCGCATAGTTATTTTGCGCCCCTCGACCCAAG
133	4856-4896	GATTCCCCTTGTCCGTACCAGTTCTGAGTTGGTTGTTCGT
134	4889-4939	CGCTTTACGACCATCACTTTGCTTTGTTTTAATTAAACAGTCGGATTCCC
135	4932-4982	TTGACATTCAGAGCACTGGGCAGAAATCACAAAGTGTCAACATCGCTTTA
136	4967-5013	GTTTACCCGCGCTTGGTTGAATTTCTTCACTTTGACATTCAGAGCA
137	5008-5058	GACGAGGCATTTGGCTACCTTAAGAGAGTCATAGTTACTCCCGCCGTTTA
138	5046-5096	AATCTCGTTAATCCATTCATGCGCGTCACTAATTAGATGACGAGGCATTT
139	5083-5133	GCTGTGGTTTCGCTAGATAGTAGATAGGGACAGTGGGAATCTCGTTAATC
140	5115-5157	GTTTCTTCCAAGCCCGTTCCCTTGGCTGTGGTTTCGCTAGAT
141	5146-5202	TGGATCGCATAAAGCTTGGGGCTAGAAGCAGGGCCGAAACCCGCCGTTTCTTCCAA
142	5183-5223	CACCTGACAATGTCTTCCACCTGGATCGCATAAAGCTTGG
143	5230-5287	TTTGAGCTCATCTTAGGACACCTGCGTTATCTTTTAACAGATGTGCCGCCCCAGCCA
144	5263-5313	TTGTTCCACAAGAGATTTCTGTTCTCTTTGAGCTCATCTTAGGACACCTG
145	5306-5356	TGTGCTAGTACTGAAAGCCAAAATCAAATGAGCTTTTACCCTTTTGTTCC
146	5338-5388	CTAAAGGATCGATAGGCCATGCTTTCACAGTTTGTGCTAGTACTGAAAGC
147	5373-5423	CTTTTCTGACACCTCTAGCGTCAAATTCCGACAAGCTAAAGGATCGATAG
148	5416-5466	CTATGAACGCTTGGCTGCCACAAGCCAGTTATCCCTGTGGTAACTTTTCT
149	5459-5510	AATGATAGGAAGAGCCGACATCGAAGGATCAAAAAGCAACGTCGCTATGAA
150	5496-5545	GTGAACAATCCTACACTTGGCGAATTCTGCTTCGCAATGATAGGAAGAG
151	5527-5577	GTCTAAACCCAGCTCACGTTCCCTATTGGTGGGTGAACAATCCTACACTT
152	5565-5605	TAGGGTAAAACTAACCTGTCTCACGACGGTCTAAACCCAG
153	5607-5647	CTCTCGTACTGAATCCGGTTACTCTTGGAGCACGGCCAAC
154	5647-5690	CTTTTCAGCCGAGCGCATTACCAAATGCGTGATCGGATGGTTC
155	5685-5743	AAGCTTAGAGGCGTTCAGCTGTTAGCATGTCACGCGTAGCTTCGCGCCATCGGCTTTT
156	5733-5773	GTAGGTGGTGCTCCATCGAGGACTGCTACCAAGCTTAGAG
157	5787-5837	CCGTTCGGAATTGCGATCGCAATGCTATTCATAAAACTATACGTAGTCGA
158	5824-5872	CATTAAAGTCGTCTGCAATGGATGTATCGGTCCGGCCGTTCGGAATTG
159	5865-5920	TAGATCGTAGCAGCAAGGCTACTCTGCTACTTACAGTACCCGGCAGCGCATTAAA
160	5910-5957	GTTCAACACATCTTAGCTGCGACGGGATGAACCTCAGTAGATCGTAG

## Sheet: Table S2
Table S2. Gene expression of R. pomeroyi DSS-3 in co-culture with M. commoda or T. pseudonana. Negative log2 fold-change values indicate enrichment in co-culture with phytoplankton relative to a glucose control with padj > 0.01. Positive values indicate enrichment in the control. GH = glycoside hydrolase, AA = auxiliary activity, GT= glycosyl transferase, CE = carbohydrate esterase.
Locus Tag	Protein ID	Micromonas log2FoldChange	Micromonas padj	Thalassiosira log2FoldChange	Thalassiosira padj	Gene Name	CAZymes HMMR Alignment	CAZymes Hotpep Alignment	CAZymes DIAMOND Alignment	SignalP	Description
SPO0001	AAV93332.1	-0.102222	0.789329	0.482471	0.424695	gidA					glucose inhibited division protein A
SPO0002	AAV93333.1	-0.248908	0.668342	0.582897	0.464779	gidB					glucose-inhibited division protein B
SPO0003	AAV93334.1	0.187656	0.367505	0.695104	0.158961	parA					chromosome partitioning protein ParA
SPO0004	AAV93335.1	0.0673805	0.821711	0.611092	0.238189	parB					chromosome partitioning protein parB
SPO0005	AAV93336.1	1.38078	4.74949e-05	0.183389	0.829079	SPO0005					hypothetical protein
SPO0006	AAV93337.1	0.637921	0.00393335	0.301363	0.767106	SPO0006					oxygen-independent coproporphyrinogen III oxidase
SPO0007	AAV93338.1	0.130777	0.645828	0.754034	0.249962	SPO0007					non-canonical purine NTP pyrophosphatase
SPO0008	AAV93339.1	0.442727	0.0113103	1.38086	0.00244689	rph					ribonuclease PH
SPO0009	AAV93340.1	-0.179613	0.331824	-0.0430781	0.959005	hrcA					heat-inducible transcription repressor HrcA
SPO0010	AAV93341.1	-0.601478	0.0578437	0.836445	0.102833	grpE					co-chaperone GrpE
SPO0011	AAV93342.1	0.653806	0.000259826	0.517249	0.404785	mutS					DNA mismatch repair protein MutS
SPO0012	AAV93343.1	0.133558	0.625805	0.682377	0.205989	maeB					NADP-dependent malic enzyme
SPO0013	AAV93344.1	0.529608	0.0230273	0.132231	0.886993	rbsK					ribokinase
SPO0014	AAV93345.1	2.21143	5.09051e-16	0.0826209	0.915815	msrA-1					methionine-S-sulfoxide reductase
SPO0015	AAV93346.1	0.445105	0.0634926	0.690725	0.192668	SPO0015					hypothetical protein
SPO0016	AAV93347.1	-0.636159	0.00279468	-0.357217	0.586269	SPO0016					sterol carrier family protein
SPO0017	AAV93348.1	0.562237	0.0521026	-0.673909	0.350733	SPO0017					hypothetical protein
SPO0018	AAV93349.1	-0.00967423	0.976511	1.07011	0.0414243	argG					argininosuccinate synthase
SPO0019	AAV93350.1	0.210827	0.493974	0.827577	0.0938356	SPO0019					hypothetical protein
SPO0020	AAV93351.1	0.170595	0.546302	1.49379	0.000308465	ilvA					threonine dehydratase
SPO0021	AAV93352.1	0.518662	0.2618	2.8378	4.90351e-07	SPO0021					Hpt domain protein
SPO0022	AAV93353.1	-0.459723	0.0702497	3.41053	3.83873e-11	SPO0022					response regulator
SPO0023	AAV93354.1	-0.146436	0.714008	0.578637	0.38648	SPO0023					hydrolase
SPO0024	AAV93355.1	-1.77929	9.67326e-09	1.02477	0.0351569	hslO					chaperonin
SPO0025	AAV93356.2	-1.74879	1.02016e-05	-0.315618	0.694148	SPO0025					hydrolase
SPO0026	AAV93357.1	-1.30576	0.00035113	0.0573912	0.953517	SPO0026					polyA polymerase family protein
SPO0027	AAV93358.1	-0.472238	0.0214826	-1.05784	0.0184919	SPO0027					ABC transporter
SPO0028	AAV93359.1	-0.625192	0.00513037	-0.972687	0.06285	SPO0028					ABC transporter
SPO0029	AAV93360.1	-0.487958	0.0959856	-0.223204	0.779644	rumA					23S rRNA (Uracil-5-)-methyltransferase rumA
SPO0030	AAV93361.1	-0.915201	0.0024551	0.183937	0.797633	SPO0030					voltage-gated sodium channel
SPO0031	AAV93362.2	0.001527	0.996292	-0.252338	0.748741	SPO0031					ErfK/YbiS/YcfS/YnhG family protein
SPO0033	AAV93364.1	1.00132	0.00292748	0.371434	0.621722	SPO0033					transcriptional regulator
SPO0034	AAV93365.1	-0.78622	1.80615e-06	1.48496	0.000852123	SPO0034					hypothetical protein
SPO0035	AAV93366.1	-0.600554	0.0309748	1.2652	0.00994594	SPO0035	GT14(1-241)	GT14	GT14	N	core-2/I-branching enzyme family protein
SPO0036	AAV93367.1	-0.39276	0.0312946	1.10047	0.0413006	SPO0036	GT2_Glyco_tranf_2_4(53-149)	GT0	GT0	N	hypothetical protein
SPO0037	AAV93368.1	0.582117	0.00807417	0.434157	0.570306	SPO0037	GT2_Glyco_tranf_2_4(60-156)	GT0	GT0	N	hypothetical protein
SPO0038	AAV93369.1	0.00396663	0.988353	0.373949	0.552914	kdsB					3-deoxy-D-manno-octulosonate cytidylyltransferase
SPO0039	AAV93370.1	0.0909945	0.722533	0.890132	0.0962284	cysQ					3'(2')
SPO0040	AAV93371.1	0.00954301	0.97229	0.330124	0.635533	SPO0040					permease proteinABC tran
SPO0041	AAV93372.1	-0.200695	0.353537	0.366865	0.611509	SPO0041					hypothetical protein
SPO0042	AAV93373.1	-0.72643	0.030187	0.357449	0.636157	SPO0042					alkylated DNA repair protein
SPO0043	AAV93374.1	-1.51801	2.08577e-08	0.538253	0.410475	dnaK					chaperone protein DnaK
SPO0044	AAV93375.1	-1.76835	8.31249e-10	-0.279548	0.742942	dnaJ					chaperone protein DnaJ
SPO0045	AAV93376.1	-0.882196	0.0064259	0.194854	0.828185	thiD					phosphomethylpyrimidine kinase
SPO0046	AAV93377.1	-0.104388	0.850548	-0.412971	0.647736	SPO0046					thiamine biosynthesis oxidoreductase ThiO
SPO0046a	AAV97128.1	0.283688	0.805589	-0.409221	0.819593	thiS					thiamine biosynthesis protein ThiS
SPO0047	AAV93378.1	-0.648	0.110789	-1.08527	0.214012	thiG					thiazole biosynthesis protein ThiG
SPO0048	AAV93379.1	-0.260374	0.673946	-0.605128	0.635877	thiE					thiamine-phosphate pyrophosphorylase
SPO0049	AAV93380.1	-0.197715	0.767051	-1.26923	0.172969	SPO0049					thiamine biosynthesis protein ThiF
SPO0050	AAV93381.1	0.413099	0.265773	0.859101	0.175521	SPO0050					ABC transporter
SPO0051	AAV93382.1	-0.0541981	0.902499	-0.347881	0.64891	SPO0051					TENA/THI-4 family protein
SPO0052	AAV93383.1	-0.0623334	0.915981	-0.418812	0.655026	SPO0052					ABC transporter
SPO0053	AAV93384.1	-0.16366	0.765781	-1.56302	0.0750406	SPO0053					ABC transporter
SPO0054	AAV93385.1	-0.232085	0.642776	2.1839	0.000199457	radC					DNA repair protein RadC
SPO0055	AAV93386.1	1.02885	2.71155e-05	0.378216	0.531367	SPO0055					OmpA domain protein
SPO0056	AAV93387.2	0.716711	0.0481933	0.38471	0.574803	SPO0056					hypothetical protein
SPO0057	AAV93388.1	-0.851807	0.00532915	0.88172	0.102833	secA					preprotein translocase
SPO0058	AAV93389.1	-1.32229	4.88822e-05	0.493465	0.423277	SPO0058					PPIC-type PPIASE domain protein
SPO0059	AAV93390.1	-0.971383	0.002293	0.147064	0.858973	argJ					glutamate N-acetyltransferase/amino-acid acetyltransferase
SPO0060	AAV93391.1	-0.445012	0.118816	0.108115	0.883231	mutT					mutator mutT protein
SPO0061	AAV93392.1	-0.306949	0.183904	0.5071	0.450301	infB					translation initiation factor IF-2
SPO0062	AAV93393.1	-0.935032	0.00015468	-0.37882	0.587585	SPO0062					hypothetical protein
SPO0063	AAV93394.1	-0.808395	0.00367215	1.00715	0.0592783	nusA					transcription termination factor NusA
SPO0064	AAV93395.1	-1.06332	0.000337113	1.24668	0.00947083	rimP					Ribosome maturation factor RimP
SPO0065	AAV93396.1	0.230523	0.366788	-0.203262	0.750844	SPO0065					periplasmic substrate-binding proteinpeptide/opine/nickel uptake family ABC tran
SPO0066	AAV93397.1	0.99236	1.16971e-08	0.0906415	0.890995	pip					proline iminopeptidase
SPO0067	AAV93398.1	-0.112664	0.691364	-0.130064	0.858374	ubiG					3-demethylubiquinone-9 3-methyltransferase
SPO0068	AAV93399.1	0.186475	0.661618	-0.568542	0.329134	SPO0068					putativetranscriptional regulator
SPO0069	AAV93400.1	-0.0714044	0.809055	0.524299	0.371352	SPO0069					hydrolase
SPO0070	AAV93401.1	-0.185722	0.48489	0.861401	0.149034	SPO0070					glutaredoxin
SPO0071	AAV93402.1	-0.20492	0.694335	1.27057	0.0592482	SPO0071					competence protein F
SPO0072	AAV93403.1	-0.400268	0.268675	0.514871	0.478181	SPO0072					hypothetical protein
SPO0073	AAV93404.1	-0.491563	0.119823	-0.083055	0.907286	hemH					ferrochelatase
SPO0074	AAV93405.1	0.72627	0.375898	0.327491	0.562712	SPO0074					hypothetical protein
SPO0075	AAV93406.1	0.458062	0.102374	0.130455	0.877154	SPO0075					ErfK/YbiS/YcfS/YnhG family protein/Tat domain protein
SPO0076	AAV93407.1	-0.48064	0.0825545	-0.279816	0.636375	SPO0076					putativelipoprotein
SPO0077	AAV93408.1	-0.48453	0.0126018	0.354393	0.586269	ptsN					PTS IIA-like nitrogen-regulatory protein PtsN
SPO0078	AAV93409.1	0.0457243	0.916158	0.159908	0.836402	SPO0078					ribosomal subunit interface protein
SPO0079	AAV93411.1	-0.592382	0.0139456	0.709525	0.206078	SPO0079					ABC transporter
SPO0080	AAV93410.1	-1.07311	0.000104012	0.232352	0.723851	SPO0080					hypothetical protein
SPO0081	AAV93412.1	-0.847123	0.0032804	0.297563	0.737232	SPO0081					hypothetical protein
SPO0082	AAV93414.1	-0.737093	0.0261	0.610967	0.370473	kdsD					arabinose 5-phosphate isomerase
SPO0083	AAV93413.1	-0.922496	3.26484e-05	0.700364	0.212703	SPO0083					exonuclease
SPO0084	AAV93415.1	-0.24471	0.636431	0.900667	0.126805	betB					betaine aldehyde dehydrogenase
SPO0085	AAV93416.1	0.212739	0.561441	-0.304493	0.675284	SPO0085					hypothetical protein
SPO0086	AAV93417.1	0.651987	0.0012678	0.0707683	0.934614	SPO0086					lipoprotein
SPO0087	AAV93418.1	0.975659	0.00082813	-0.553237	0.455443	SPO0087					hypothetical protein
SPO0088	AAV93419.1	0.240416	0.374228	-0.718243	0.274189	SPO0088					hypothetical protein
SPO0089	AAV93420.1	0.133776	0.727547	-0.541905	0.457677	SPO0089					hypothetical protein
SPO0090	AAV93421.1	-0.232407	0.516567	-0.913015	0.25447	SPO0090					hypothetical protein
SPO0091	AAV93422.1	-0.662818	0.122706	0.421576	0.536409	SPO0091					rhodanese-like domain protein
SPO0092	AAV93424.1	-1.12736	0.00183506	0.16198	0.862439	SPO0092					heat shock protein
SPO0093	AAV93423.1	0.310445	0.265617	-0.262715	0.708994	pncA					pyrazinamidase/nicotinamidase
SPO0094	AAV93425.1	-0.413851	0.107978	3.10792	2.08613e-08	SPO0094					sensory box sensor histidine kinase/response regulator
SPO0095	AAV93426.1	0.148607	0.404888	0.660383	0.200667	pncB					nicotinate phosphoribosyltransferase
SPO0096	AAV93427.1	0.0351551	0.896885	0.410112	0.590762	SPO0096					hypothetical protein
SPO0097	AAV93428.1	-0.0387093	0.893584	0.463443	0.428706	SPO0097					aldehyde dehydrogenase family protein
SPO0098	AAV93429.1	0.357645	0.218096	0.190444	0.794078	SPO0098					peptide/opine/nickel uptake family ABC transporter
SPO0099	AAV93430.1	0.482955	0.0949815	0.260108	0.705274	SPO0099					peptide/opine/nickel uptake family ABC transporter
SPO0100	AAV93431.1	0.565639	0.0396531	0.201091	0.781164	SPO0100					peptide/opine/nickel uptake family ABC transporter
SPO0101	AAV93432.1	0.459637	0.11055	0.23166	0.737232	SPO0101					peptide/opine/nickel uptake family ABC transporter
SPO0102	AAV93433.1	-0.748677	0.0322115	-0.177847	0.814766	panB					3-methyl-2-oxobutanoate hydroxymethyltransferase
SPO0103	AAV93434.1	-0.410255	0.118949	-0.316168	0.602033	panC					pantoate--beta-alanine ligase
SPO0104	AAV93435.1	-0.00409473	0.989816	-0.442071	0.452407	glpK					glycerol kinase
SPO0105	AAV93436.1	0.0716877	0.812115	0.0492378	0.953517	SPO0105					monooxygenase family protein
SPO0106	AAV93437.1	-0.581317	0.131152	-0.355947	0.587746	SPO0106					hypothetical protein
SPO0107	AAV93438.1	0.0553812	0.845866	0.252959	0.705274	recQ					ATP-dependent DNA helicase RecQ
SPO0108	AAV97110.1	-1.29586	2.87193e-05	0.041855	0.969418	SPO0108					transposase
SPO0109	AAV93439.1	1.07103	0.00369902	-0.0878307	0.918233	SPO0109					hypothetical protein
SPO0110	AAV93440.1	-0.168713	0.699203	-0.285895	0.695938	SPO0110					ABC transporter
SPO0111	AAV93441.1	-0.897686	0.1197	0.208866	0.78365	SPO0111					hypothetical protein
SPO0112	AAV93442.1	-0.378504	0.574261	0.314656	0.650713	phaC					poly(3-hydroxyalkanoate) polymerase
SPO0113	AAV93443.1	-0.39864	0.472934	-0.366371	0.733526	fabI-1					enoyl-(acyl-carrier-protein) reductase
SPO0114	AAV93444.1	-1.14837	0.102584	0.202327	0.869851	SPO0114					hypothetical protein
SPO0115	AAV93445.1	-0.724557	0.0148229	-0.0373222	0.973374	SPO0115					maoC family protein/phosphate acetyl/butaryl transferase
SPO0116	AAV93446.1	-0.0343121	0.943551	-0.0604849	0.946971	ackA					acetate kinase
SPO0118	AAV93447.1	0.755718	0.025412	0.67684	0.22577	SPO0118					hypothetical protein
SPO0119	AAV93448.1	0.547217	0.110806	0.971685	0.0559512	SPO0119					transcriptional regulator
SPO0120	AAV93449.1	-0.0472216	0.947006	-0.789741	0.376497	SPO0120					hypothetical protein
SPO0122	AAV93450.1	-0.321868	0.308567	0.971904	0.0412414	SPO0122					YGGT family protein
SPO0123	AAV93451.1	-0.474992	0.0537284	0.14039	0.836402	SPO0123					hypothetical protein
SPO0124	AAV93452.1	0.102736	0.62263	0.447709	0.437327	mepA					murein endopeptidase
SPO0125	AAV93453.1	-0.11891	0.703626	0.327052	0.672086	SPO0125					hypothetical protein
SPO0126	AAV93454.1	-0.861728	7.11254e-05	1.16895	0.0176066	SPO0126					hypothetical protein
SPO0127	AAV93455.1	-0.167816	0.611824	-0.304093	0.640842	SPO0127					peptidyl-tRNA hydrolase domain protein
SPO0128	AAV93456.1	0.639024	0.00697713	0.317869	0.596946	SPO0128					oxidoreductase
SPO0129	AAV93457.1	0.770985	0.00050493	0.170324	0.810529	SPO0129					peptidase
SPO0130	AAV93458.1	1.20805	1.27543e-05	0.224384	0.78753	SPO0130					cytochrome c family protein
SPO0131	AAV93459.1	0.0454114	0.908844	0.130635	0.859784	idi					isopentyl-diphosphate delta-isomerase
SPO0132	AAV93460.1	-0.618078	0.0155527	4.28556	9.34939e-13	SPO0132					sensor histidine kinase/response regulator
SPO0133	AAV93461.1	-0.0656118	0.794067	-0.424166	0.487442	SPO0133					PAN domain protein
SPO0134	AAV93462.1	-0.275352	0.326204	-0.663686	0.227126	SPO0134					hypothetical protein
SPO0135	AAV93463.1	-0.279107	0.2111	-0.393803	0.50802	pbpC	GT51(75-226)	GT51	GT51	N	penicillin-binding protein 1C
SPO0136	AAV93464.1	0.0701202	0.792935	-0.713839	0.148605	SPO0136					hypothetical protein
SPO0137	AAV93465.1	0.120765	0.502938	-0.664586	0.188057	SPO0137					hypothetical protein
SPO0138	AAV93466.1	-0.0493565	0.844963	-0.643664	0.213236	SPO0138					hypothetical protein
SPO0139	AAV93467.1	0.00065031	0.997943	-0.568526	0.329571	SPO0139					MoxR familyATPase
SPO0140	AAV93468.1	-1.58144	7.40858e-06	-0.908264	0.15367	SPO0140					hypothetical protein
SPO0141	AAV93469.1	0.76422	0.00866941	0.228008	0.783395	SPO0141					DNA binding protein
SPO0142	AAV93470.1	-0.837059	0.000149353	-1.66843	0.000720153	bktB					beta-ketothiolase
SPO0143	AAV93471.1	1.06454	0.00647763	0.0428481	0.960629	SPO0143					iron-sulfur cluster-binding protein
SPO0144	AAV93472.1	0.206928	0.400688	0.343886	0.643615	ubiB					2-polyprenylphenol 6-hydroxylase
SPO0145	AAV93473.1	-0.364838	0.422439	0.68106	0.199554	ubiE					ubiquinone/menaquinone biosynthesis methyltransferase UbiE
SPO0146	AAV93474.1	0.563767	0.0121153	0.158182	0.833484	mutM					formamidopyrimidine-DNA glycosylase
SPO0147	AAV93475.1	-0.116571	0.702124	0.430473	0.492923	SPO0147					enoyl-CoA hydratase
SPO0148	AAV93476.1	0.585568	0.154932	1.72552	0.00115454	rpsT					ribosomal protein S20
SPO0149	AAV93477.1	-0.0439887	0.836866	0.315235	0.651448	dnaA					chromosomal replication initiator protein DnaA
SPO0150	AAV93478.1	0.192739	0.146921	0.363418	0.536733	dnaN					DNA polymerase III
SPO0151	AAV93479.1	-0.149612	0.501474	0.449738	0.592862	recF					DNA replication and repair protein RecF
SPO0152	AAV93480.1	-0.160647	0.583359	0.591054	0.441537	SPO0152					transporter
SPO0153	AAV93481.1	0.868685	0.00690529	0.388643	0.572691	SPO0153					transcriptional regulator
SPO0154	AAV93482.1	-0.145558	0.773875	-0.233785	0.784427	SPO0154					NAD(P)H dehydrogenase
SPO0155	AAV93483.1	0.0416351	0.888544	0.707351	0.15644	gyrB					DNA gyrase
SPO0156	AAV93484.1	0.988943	0.00207575	0.490721	0.472614	rtcR					transcriptional regulator RtcR
SPO0157	AAV93485.1	0.675353	0.00592685	-0.539958	0.352139	SPO0157					TROVE domain protein
SPO0160	AAV93486.1	0.377303	0.104624	-0.0163236	0.989801	SPO0160					hypothetical protein
SPO0161	AAV93487.1	1.00914	1.0101e-10	0.644731	0.205828	SPO0161					DNA-binding response regulator
SPO0162	AAV93488.1	1.23418	0.0016731	1.24881	0.012282	SPO0162					hypothetical protein
SPO0163	AAV93489.1	0.561015	0.016592	1.05864	0.0137319	SPO0163					sensory box histidine kinase/response regulator
SPO0164	AAV93490.1	0.0635572	0.874642	-0.201914	0.797488	SPO0164					oxidoreductase
SPO0165	AAV93491.1	0.133411	0.791351	-0.427865	0.594021	SPO0165					putativepyrroline-5-carboxylate reductase
SPO0166	AAV93492.1	0.609483	0.0113744	0.263253	0.705503	SPO0166					N-methylproline demethylase
SPO0167	AAV93493.1	0.66398	0.016006	0.458261	0.439237	SPO0167					trimethylamine methyltransferase family protein
SPO0168	AAV93494.1	0.728	0.013838	0.496999	0.510744	SPO0168					transcriptional regulator
SPO0169	AAV93495.1	-0.257935	0.567034	3.60327	3.34295e-11	SPO0169	GH23(51-172)	N	GH23	Y(1-27)	transglycosylase
SPO0170	AAV93496.1	-0.837446	0.0028138	3.5202	4.27032e-10	flhA					flagellar biosynthesis protein FlhA
SPO0171	AAV93497.1	-0.985163	3.46024e-05	2.51903	1.14968e-05	fliR					flagellar biosynthetic protein FliR
SPO0172	AAV93498.1	-1.2329	5.63791e-11	2.97947	3.20257e-08	flhB					flagellar biosynthetic protein FlhB
SPO0173	AAV93499.1	-1.05324	0.000273845	3.53491	1.87526e-10	SPO0173					hypothetical protein
SPO0174	AAV93500.1	-0.879713	0.0117991	4.46717	1.47133e-13	SPO0174					hypothetical protein
SPO0175	AAV93501.1	-1.1209	2.99135e-05	3.99853	1.7199e-12	flgH					flagellar L-ring protein FlgH
SPO0176	AAV93502.1	-1.36309	6.33569e-09	4.05995	5.05177e-11	flgA					flagellar basal-body P-ring formation protein FlgA
SPO0177	AAV93503.1	-1.17943	2.21736e-06	3.92196	2.16367e-10	flgG					flagellar basal-body rod protein FlgG
SPO0178	AAV93504.1	-1.12104	6.99534e-07	4.3947	9.43191e-13	flgF					flagellar basal-body rod protein FlgF
SPO0179	AAV93505.1	-1.13952	6.67356e-06	4.86052	6.50956e-14	fliQ					flagellar biosynthetic protein FliQ
SPO0180	AAV93506.1	-0.968526	0.000106609	4.45788	3.59962e-13	SPO0180					flagellar hook-basal body complex protein FliE
SPO0181	AAV93507.1	-1.03206	6.8041e-07	4.35749	2.17303e-11	flgC					flagellar basal-body rod protein FlgC
SPO0182	AAV93508.1	-0.774961	0.0525338	4.16935	6.98557e-11	flgB					flagellar basal-body rod protein FlgB
SPO0183	AAV93509.1	-0.957637	6.70459e-06	3.07167	7.21525e-09	fliI					H+-transporting two-sector ATPase
SPO0184	AAV93510.1	-0.302293	0.642728	-1.57233	0.00120452	tctA					TctA channel protein
SPO0185	AAV93511.1	0.347028	NA	-2.36898	1.37297e-08	tctB					TctB smaller channel protein. 4 transmembrane domains. tripartite tricarboxylate TTT tran
SPO0186	AAV93512.1	0.467905	NA	-2.09878	2.55335e-06	tctC					TctC solute-binding protein. tripartite tricarboxylate TTT transporter
SPO0187	AAV93513.1	0.117324	0.709743	-0.217336	0.744461	tctD					TctD DNA-binding response regulator. tripartite tricarboxylate TTT transporter
SPO0188	AAV93514.1	0.115247	0.710622	-0.104135	0.884888	SPO0188					two-component sensor protein
SPO0189	AAV93515.1	0.182308	0.515324	-0.0918357	0.900892	SPO0189					putative iron(III) substrate binding protein
SPO0190	AAV93516.1	-1.09846	1.16971e-08	-1.43892	0.000377501	SPO0190	AA3_2(2-533)	AA3	AA3_2	N	oxidoreductase
SPO0191	AAV93517.1	-0.00616799	0.987622	1.38308	0.0148933	motB					chemotaxis protein MotB
SPO0192	AAV93518.1	-0.814232	0.000844065	4.88461	6.9124e-16	SPO0192					flagellar hook protein FlgE
SPO0193	AAV93519.1	-0.92513	0.000342101	4.72736	8.75158e-16	SPO0193					flagellar hook-associated protein FlgK
SPO0194	AAV93520.1	-1.10654	9.70185e-07	4.51152	1.82538e-13	SPO0194					flagellar hook-associated protein FlgL family protein
SPO0195	AAV93521.1	-1.15681	1.21216e-07	4.2649	4.92269e-14	flgI					flagellar P-ring protein FlgI
SPO0196	AAV93522.1	-0.382007	0.191898	3.45613	1.43035e-09	fliP					flagellar biosynthetic protein FliP
SPO0197	AAV93523.1	-0.634011	0.00425442	3.43987	2.26388e-08	fliN					flagellar motor switch protein FliN
SPO0198	AAV93524.1	-0.42347	0.0354052	3.90542	2.75127e-11	SPO0198					ATP-binding proteinABC tran
SPO0199	AAV93525.1	-0.404373	0.177414	3.6899	2.481e-10	fliF					flagellar M-ring protein FliF
SPO0200	AAV93526.1	-0.371259	0.355668	3.58528	1.56031e-11	fliL					flagellar basal body-associated protein FliL
SPO0201	AAV93527.1	-0.996047	2.26162e-10	3.56168	1.54027e-10	SPO0201					hypothetical protein
SPO0202	AAV93528.1	-0.723837	0.000110345	3.98021	4.44321e-11	SPO0202					hypothetical protein
SPO0203	AAV93529.1	-0.493046	0.0603152	4.14497	3.24628e-12	motA					chemotaxis protein MotA
SPO0204	AAV93530.1	-0.732453	0.000221659	3.70006	2.47018e-10	SPO0204					hypothetical protein
SPO0205	AAV93531.1	0.368801	0.444071	-0.484816	0.508357	SPO0205					MmgE/PrpD family protein
SPO0206	AAV93532.1	0.519036	0.122025	0.0070399	0.99627	SPO0206					transcriptional regulator
SPO0207	AAV93533.1	0.0833099	0.798731	-0.362794	0.571636	SPO0207					aminomethyl transferase family protein
SPO0209	AAV93534.1	0.843557	0.0142792	-0.214822	0.752109	SPO0209					Na/Pi-cotransporter family protein
SPO0210	AAV93535.1	0.0856831	0.77593	0.605132	0.369199	leuB					3-isopropylmalate dehydrogenase
SPO0211	AAV93536.1	1.11608	0.0466247	0.0333759	0.981343	SPO0211					transcriptional regulator
SPO0212	AAV93537.2	-0.35543	0.396815	-0.710527	0.280189	SPO0212					hypothetical protein
SPO0213	AAV93538.1	0.294578	0.274529	-0.0503085	0.952965	SPO0213					hypothetical protein
SPO0214	AAV93539.1	0.720257	0.00326383	-0.196114	0.783395	SPO0214					hypothetical protein
SPO0215	AAV93540.1	0.260208	0.36448	0.601679	0.424174	leuD-1					3-isopropylmalate dehydratase
SPO0216	AAV93541.1	-0.271061	0.317617	1.1608	0.0282066	leuC-1					3-isopropylmalate dehydratase
SPO0217	AAV93542.1	0.14428	0.786847	1.1395	0.0200864	SPO0217					hypothetical protein
SPO0218	AAV93543.1	0.608415	0.0214788	-0.200859	0.781774	SPO0218					mechanosensitive ion channel family protein
SPO0219	AAV93544.1	-0.839625	0.000124073	0.683956	0.238189	SPO0219					iojap-related protein
SPO0220	AAV93545.1	-0.847046	2.85702e-05	0.90289	0.0861909	rlmH					Ribosomal RNA large subunit methyltransferase H (EC 2.1.1.177)
SPO0221	AAV93546.1	-0.416649	0.0529448	1.14172	0.0723825	SPO0221					hypothetical protein
SPO0222	AAV93547.1	-3.86649	4.90827e-31	-0.689443	0.420122	ald					alanine dehydrogenase
SPO0223	AAV93548.1	1.2517	2.34271e-06	-0.100281	0.895402	SPO0223					transcriptional regulator
SPO0224	AAV93549.1	0.476586	0.00516362	-0.339957	0.562789	SPO0224					polyphosphate kinase
SPO0225	AAV93550.1	1.67854	1.534e-06	0.556665	0.424771	SPO0225					putativetranscriptional regulator
SPO0226	AAV93551.1	0.705068	0.0510142	0.3841	0.596672	SPO0226					cytochrome P450 family protein
SPO0227	AAV93552.1	-1.41062	2.44243e-05	-0.380929	0.614206	SPO0227					PaxA
SPO0228	AAV93553.1	0.0352061	0.943098	-0.0576943	0.955855	SPO0228					hypothetical protein
SPO0229	AAV93554.1	0.225913	0.758735	1.32476	0.000744097	rpsU					ribosomal protein S21
SPO0230	AAV93555.1	-0.772726	0.000744408	0.33162	0.614023	SPO0230					hypothetical protein
SPO0231	AAV93556.1	-0.505345	0.0223786	0.439546	0.509596	SPO0231					alcohol dehydrogenase
SPO0232	AAV93557.1	0.199265	0.33512	-0.299544	0.633014	SPO0232					quinone oxidoreductase
SPO0233	AAV93558.1	0.303784	0.273697	0.170879	0.806769	SPO0233					transcriptional regulator
SPO0234	AAV93559.1	-0.412718	0.16531	-0.401278	0.706018	lysdh					Lysine dehydrogenase
SPO0235	AAV93560.1	-0.374151	0.357807	-0.881627	0.174969	aasadh					alpha-aminoadipic semialdehyde dehydrogenase
SPO0236	AAV93561.1	-4.77544	3.66522e-145	-0.828702	0.238761	SPO0236					glycerophosphoryl diester phosphodiesterase
SPO0237	AAV93562.1	-5.18198	4.53698e-140	-0.540085	0.422971	ugpC					SN-glycerol-3-phosphate ABC transporter
SPO0238	AAV93563.1	-4.66893	8.42255e-86	-0.512968	0.445296	ugpE					SN-glycerol-3-phosphate ABC transporter
SPO0239	AAV93564.1	-4.92231	5.38666e-66	-0.692677	0.19112	ugpA					SN-glycerol-3-phosphate ABC transporter
SPO0240	AAV93565.1	-4.56823	3.05849e-52	-0.0559131	0.949149	ugpB					SN-glycerol-3-phosphate ABC transporter
SPO0241	AAV93566.1	-1.04646	0.00145438	0.112996	0.88584	SPO0241					transcriptional regulator
SPO0247	AAV93567.1	-0.116048	0.636431	0.180909	0.784427	dxs					1-deoxy-D-xylulose-5-phosphate synthase
SPO0248	AAV93568.1	0.047595	0.855275	0.0298108	0.973374	ispA					farnesyl diphosphate synthase
SPO0249	AAV93569.1	0.204126	0.575891	0.373506	0.617562	xseB					exodeoxyribonuclease VII
SPO0250	AAV93570.1	0.42477	0.183255	0.246426	0.770421	SPO0250					histone deacetylase family protein
SPO0251	AAV93571.1	0.661416	0.00860101	0.431114	0.58038	petR					DNA-binding response regulator PetR
SPO0252	AAV93572.1	0.17101	0.601554	0.584888	0.258617	petP					transcriptional regulator PetP
SPO0253	AAV93573.1	0.338837	0.352593	0.79834	0.138755	ilvE					branched-chain amino acid aminotransferase
SPO0254	AAV93574.1	-0.776918	0.0469162	0.259951	0.700233	ohr					organic hydroperoxide resistance protein
SPO0255	AAV93575.1	-0.0937694	0.803554	0.395175	0.533392	SPO0255					transcriptional regulator
SPO0256	AAV93576.1	1.27064	0.0620021	-0.534548	0.541167	SPO0256					copper-binding protein
SPO0257	AAV93577.1	0.913911	0.0838035	-0.143721	0.860171	SPO0257					hypothetical protein
SPO0258	AAV93578.1	0.371881	0.275001	-0.0649099	0.935699	SPO0258					transcriptional regulator
SPO0259	AAV93579.1	0.483328	0.339262	0.236602	0.770479	SPO0259					hypothetical protein
SPO0260	AAV93580.1	-0.118163	0.699203	-0.102084	0.894364	SPO0260					alkaline phosphatase
SPO0261	AAV93581.1	0.74862	0.00866941	0.51882	0.555341	SPO0261					hypothetical protein
SPO0262	AAV93582.1	0.981847	2.99135e-05	0.509225	0.46334	cobO					cob(I)alamin adenosyltransferase
SPO0263	AAV93583.1	0.868799	0.00133908	-0.0824766	0.921	SPO0263					membrane protein
SPO0264	AAV93584.1	0.704854	0.00634254	-0.216976	0.740335	SPO0264					CaiB/BaiF family protein
SPO0265	AAV93585.1	0.284857	0.29734	0.0446997	0.968122	SPO0265					auxin efflux carrier family protein
SPO0266	AAV93586.1	0.0910457	0.817931	0.348	0.740335	SPO0266					HD domain protein
SPO0267	AAV93587.1	0.229964	0.315172	0.772396	0.203051	aroC					chorismate synthase
SPO0268	AAV93588.1	0.731193	0.0103452	-0.0527662	0.944803	ribH-1					riboflavin synthase
SPO0269	AAV93589.1	-0.014513	0.970448	0.313106	0.625035	SPO0269					negative transcriptional regulator
SPO0270	AAV93590.1	0.139179	0.532856	-0.842561	0.0664733	SPO0270					glutathione S-transferase family protein
SPO0271	AAV93591.1	-0.197604	0.494985	0.536344	0.317551	petA					ubiquinol-cytochrome c reductase
SPO0272	AAV93592.1	0.159828	0.509787	0.321933	0.6324	petB					ubiquinol--cytochrome c reductase
SPO0273	AAV93593.1	0.13715	0.709103	-0.0212086	0.985026	petC					ubiquinol--cytochrome c reductase
SPO0274	AAV93594.1	2.59947	3.04317e-06	0.609678	0.579958	SPO0274					hypothetical protein
SPO0275	AAV93595.1	1.29196	0.0017861	0.365108	0.633554	SPO0275					cytochrome b
SPO0276	AAV93596.1	0.707653	0.0119327	0.3401	0.673913	SPO0276					transcriptional regulator
SPO0277	AAV93598.1	-0.587425	0.0799362	0.427527	0.5755	SPO0277					MiaB-like tRNA modifying enzyme
SPO0278	AAV93597.1	-1.03937	0.00177468	0.25167	0.725273	dapF					diaminopimelate epimerase
SPO0280	AAV97111.1	0.268173	0.562815	1.21574	0.137123	SPO0280					transposase
SPO0281	AAV93599.1	2.33515	2.84899e-07	-0.72346	0.159689	SPO0281					hypothetical protein
SPO0282	AAV93600.1	0.561034	0.101965	-0.222039	0.780834	SPO0282					hypothetical protein
SPO0283	AAV93601.1	0.420967	0.122706	-0.131795	0.858823	plsY					Glycerol-3-phosphate acyltransferase/Acyl-phosphate--glycerol-3-phosphate acyltransferase
SPO0284	AAV93602.1	0.026414	0.927711	0.301428	0.690278	SPO0284					dihydroorotase
SPO0285	AAV93603.1	0.108554	0.799969	0.63827	0.477445	SPO0285					hypothetical protein
SPO0286	AAV93604.1	-0.173471	0.649871	0.679392	0.425903	SPO0286					hypothetical protein
SPO0287	AAV93605.1	-0.07311	0.83717	0.996626	0.0613974	pyrB					aspartate carbamoyltransferase
SPO0288	AAV93606.1	0.568217	0.00241142	-0.291373	0.651448	udgA					uracil-DNA glycosylase
SPO0289	AAV93607.1	0.35228	0.140577	-0.222061	0.74254	SPO0289					Ser/Thr protein phosphatase family protein
SPO0290	AAV93608.1	0.473097	0.0329515	-0.233322	0.7277	SPO0290					transmembrane amino acid efflux protein
SPO0291	AAV93609.1	0.641034	0.00226669	-0.0663432	0.933025	SPO0291					molybdenum cofactor biosynthesis protein B
SPO0292	AAV93610.1	-0.38491	0.0337363	-0.741897	0.126577	SPO0292					efflux transporter
SPO0293	AAV93611.1	-0.326529	0.0823863	-0.75934	0.111802	SPO0293					transporter
SPO0294	AAV93612.1	-0.025784	0.931287	0.170977	0.814766	SPO0294					hydrolase
SPO0295	AAV93613.1	-0.222738	0.336221	-0.101093	0.882112	SPO0295					hypothetical protein
SPO0296	AAV93614.1	-0.163539	0.561087	-0.215422	0.753718	SPO0296					hypothetical protein
SPO0297	AAV93615.1	0.452462	0.00999817	0.450492	0.435759	SPO0297					Sua5/YciO/YrdC family protein
SPO0298	AAV93616.1	-1.9629	2.55096e-14	-1.87079	1.63027e-06	SPO0298					acyl-CoA dehydrogenase family protein
SPO0299	AAV93617.1	-1.87085	3.27587e-26	-1.43538	0.00032167	SPO0299					metallo-beta-lactamase family protein
SPO0300	AAV93618.1	-1.30508	2.76483e-12	-0.994763	0.0223583	SPO0300					hypothetical protein
SPO0301	AAV93619.1	-0.00231619	0.994158	-0.231307	0.71786	SPO0301					glycerophosphoryl diester phosphodiesterase family protein
SPO0302	AAV93620.1	0.681345	0.0534357	0.0672737	0.932293	SPO0302					hypothetical protein
SPO0303	AAV93621.1	0.56546	0.0948569	0.817676	0.137123	SPO0303					subunit IV domain proteincytochrome c oxidase
SPO0304	AAV93622.1	-0.0487455	0.884907	1.08634	0.0683849	SPO0304					putativelipoprotein
SPO0305	AAV93623.1	0.325158	0.228803	0.517015	0.412933	SPO0305					AzlC family protein
SPO0306	AAV93624.1	0.0803921	0.773043	0.115221	0.874091	fdhD					formate dehydrogenase accessory protein FdhD
SPO0307	AAV93625.1	0.313148	0.356344	0.434747	0.589175	mobA					molybdopterin-guanine dinucleotide biosynthesis protein A
SPO0308	AAV93626.1	0.371556	0.199423	0.505309	0.490593	mobB					molybdopterin-guanine dinucleotide biosynthesis protein B
SPO0309	AAV93627.1	0.514772	0.0246021	0.539119	0.416424	SPO0309					hypothetical protein
SPO0310	AAV93628.1	0.369352	0.0968878	0.18414	0.816112	moeA					molybdopterin biosynthesis protein MoeA
SPO0311	AAV93629.1	0.5062	0.00492049	0.449543	0.437327	SPO0311					hypothetical protein
SPO0312	AAV93630.1	0.493426	0.012553	0.589866	0.322404	greA					transcription elongation factor GreA
SPO0313	AAV93631.1	0.629112	0.150953	0.29139	0.700822	SPO0313					glyoxalase family protein
SPO0314	AAV93632.1	0.665256	0.109228	0.14166	0.874689	soxR					redox-sensitive transcriptional activator SoxR
SPO0315	AAV93633.1	0.410916	0.34411	0.11896	0.874368	SPO0315					hypothetical protein
SPO0316	AAV93634.1	-1.47899	1.55349e-21	-1.40932	0.00163682	SPO0316					electrotransfer ubiquinone oxidoreductase family protein
SPO0317	AAV93635.1	-0.190387	0.495392	-0.0406836	0.958751	SPO0317					TPR domain protein
SPO0318	AAV93636.1	-0.0773068	0.807359	-0.29629	0.653553	ispE					4-diphosphocytidyl-2C-methyl-D-erythritol kinase
SPO0319	AAV93637.1	-0.0906799	0.694335	0.673861	0.252402	ddsA					decaprenyl diphosphate synthase
SPO0320	AAV93638.1	0.298728	0.598516	0.377259	0.647736	SPO0320					hypothetical protein
SPO0321	AAV93639.1	0.823188	0.0032669	0.0249598	0.980948	SPO0321					hypothetical protein
SPO0322	AAV93640.1	0.247618	0.805978	0.0791316	0.932293	SPO0322					hypothetical protein
SPO0323	AAV93641.1	-0.556501	0.0569718	-0.00267245	0.998545	SPO0323					hypothetical protein
SPO0324	AAV93642.1	0.513378	0.103097	0.546793	0.395588	SPO0324					transcriptional regulator
SPO0325	AAV93643.1	0.203657	0.65304	-1.33682	0.0127351	phbB					acetoacetyl-CoA reductase
SPO0326	AAV93644.1	0.468177	0.0239889	0.000970406	0.999164	phbA					acetyl-CoA acetyltransferase
SPO0327	AAV93645.1	0.0673751	0.890917	4.71055	6.9124e-16	SPO0327					EAL domain protein
SPO0328	AAV93646.1	-0.65799	0.000568547	-0.884739	0.0723753	SPO0328					hypothetical protein
SPO0329	AAV93647.1	-0.461479	0.0365647	-1.03206	0.0256972	SPO0329					hypothetical protein
SPO0330	AAV93648.1	0.25268	0.614015	-1.05086	0.0923657	ccpA					cytochrome c peroxidase
SPO0331	AAV93649.1	0.482089	0.148321	0.19111	0.78365	SPO0331					thiol:disulfide interchange protein
SPO0332	AAV93650.1	-0.129391	0.705837	0.723957	0.148004	argH					argininosuccinate lyase
SPO0333	AAV93651.1	-0.105256	0.729308	-0.825793	0.13726	SPO0333					putativelipoprotein
SPO0334	AAV93652.1	-0.372215	0.247657	0.466855	0.517246	lysA					diaminopimelate decarboxylase
SPO0335	AAV93653.1	-0.197441	0.268675	-0.92378	0.0575749	SPO0335					hypothetical protein
SPO0336	AAV93654.1	-0.236609	0.308643	-0.0339086	0.973374	SPO0336					MJ0042 family finger-like domain protein
SPO0337	AAV93655.1	0.183812	0.625202	0.918374	0.0969191	ftsE					cell division ATP-binding protein FtsE
SPO0338	AAV93656.1	-0.102369	0.779812	0.930302	0.111969	SPO0338					cell division permease protein FtsX
SPO0339	AAV93657.1	0.197764	0.403533	0.600803	0.339696	SPO0339					acyltransferase family protein
SPO0340	AAV93660.1	-0.401567	0.0846772	0.551847	0.347012	lpdA					2-oxoglutarate dehydrogenase
SPO0342	AAV93658.1	-0.498585	0.0533073	0.571617	0.322307	SPO0342					hypothetical protein
SPO0343	AAV93661.2	-0.444518	0.0507526	0.231382	0.737408	sucB					2-oxoglutarate dehydrogenase
SPO0344	AAV93662.1	-0.418391	0.0463933	0.249798	0.709987	sucA					2-oxoglutarate dehydrogenase
SPO0344a	AHB86005.1	0.307341	0.403666	0.091735	0.901774	SPO0344a					hypothetical protein
SPO0345	AAV93663.1	0.583847	0.225065	-0.325107	0.584039	SPO0345					hypothetical protein
SPO0346	AAV93664.1	0.362737	0.583269	-0.139083	0.856478	sucD					succinyl-CoA synthase
SPO0346a	AHB86006.1	0.419277	NA	0.0612559	0.946214	SPO0346a					hypothetical protein
SPO0347	AAV93665.1	-0.556138	0.211439	-0.0718252	0.936163	SPO0347					succinyl-CoA synthase
SPO0348	AAV93666.1	0.881479	9.42847e-05	-0.239642	0.704608	SPO0348					hypothetical protein
SPO0349	AAV93667.1	0.240228	0.29008	1.05801	0.0575749	mdh					malate dehydrogenase
SPO0350	AAV93668.1	0.532833	0.0226261	-0.110381	0.882088	SPO0350					hypothetical protein
SPO0351	AAV93669.1	0.0969909	0.864367	4.2008	8.86791e-13	SPO0351					hypothetical protein
SPO0352	AAV93670.1	0.281455	0.417151	-1.29629	0.010991	citE					citrate lyase
SPO0353	AAV93671.1	-0.208583	0.444634	-0.516805	0.448451	SPO0353					NnrU family protein
SPO0354	AAV93672.1	-0.0372755	0.921934	-0.418516	0.536409	SPO0354					hypothetical protein
SPO0355	AAV93673.1	-0.17631	0.607577	-0.486038	0.472893	SPO0355					mesaconyl-CoA hydratase. ethylmalonyl-CoA pathway. Zarzycki et al. 2008
SPO0356	AAV93674.1	0.497705	0.0750587	0.684255	0.199225	SPO0356					hypothetical protein
SPO0357	AAV93675.1	0.731243	0.0049166	-0.54313	0.361477	SPO0357					von Willebrand factor type A domain protein
SPO0358	AAV93676.1	-0.210467	0.478914	0.165232	0.806808	sdhC					succinate dehydrogenase
SPO0359	AAV93677.1	0.0449847	0.929812	0.313908	0.630107	sdhD					succinate dehydrogenase
SPO0360	AAV93678.1	0.0947382	0.879159	0.25386	0.706606	sdhA					succinate dehydrogenase
SPO0360a	AHB86007.1	0.029769	0.945026	0.000390557	0.999349	SPO0360a					hypothetical protein
SPO0361	AAV93679.1	0.551559	0.0230269	-0.275676	0.651448	sdhB					succinate dehydrogenase
SPO0362	AAV93680.1	0.263684	0.234192	0.466248	0.40922	SPO0362					type I secretion target repeat protein
SPO0363	AAV93681.1	0.302405	0.298752	1.09663	0.0581238	SPO0363					hypothetical protein
SPO0364	AAV93682.1	-0.685793	0.0804111	0.0712478	0.927597	SPO0364					decarboxylase
SPO0365	AAV93683.1	0.886802	0.000547651	0.340399	0.573251	SPO0365					hypothetical protein
SPO0366	AAV93684.1	0.17104	0.623041	-0.821692	0.177809	deoD					purine nucleoside phosphorylase
SPO0367	AAV93685.1	-0.0837849	0.781314	-0.9951	0.0596329	SPO0367					DNA-binding protein
SPO0368	AAV93686.1	-0.764248	0.0370384	-2.59789	2.79803e-08	SPO0368					methylmalonyl-CoA mutase
SPO0369	AAV93687.1	0.614076	0.00881772	-0.972167	0.0438528	SPO0369					acyltransferase family protein
SPO0370	AAV93688.1	-1.32924	0.000706421	-4.02137	1.03387e-16	ccrA					crotonyl-CoA reductase
SPO0371	AAV93689.1	0.124718	0.691257	1.86844	9.14128e-05	luxR-1					autoinducer-binding transcriptional regulator LuxR
SPO0372	AAV93690.1	0.191735	0.611567	1.94438	3.22393e-05	SPO0372					autoinducer synthesis protein
SPO0373	AAV93691.1	0.610795	0.000278263	0.442355	0.438359	SPO0373					ATP-dependenthelicase
SPO0374	AAV93692.1	-0.558344	0.0055857	0.487263	0.361477	SPO0374					hypothetical protein
SPO0375	AAV93693.1	-0.806395	6.41128e-06	0.427837	0.438137	SPO0375					membrane protein
SPO0376	AAV93694.1	-0.863671	2.08018e-05	-1.07907	0.0162265	SPO0376					sugar ABC transporter
SPO0377	AAV93695.1	-0.723149	0.000128651	-0.844481	0.0874335	SPO0377					sugar ABC transporter
SPO0378	AAV93696.1	-0.60998	0.00866941	-0.41367	0.552062	SPO0378					sugar ABC transporter
SPO0379	AAV93697.1	-0.826992	0.000316065	-0.689107	0.211069	SPO0379					sugar ABC transporter
SPO0380	AAV93698.1	-0.920208	0.0184966	-0.0632593	0.961741	SPO0380					ribosomal-protein-alanine acetyltransferase
SPO0381	AAV93699.1	-1.12072	0.00215414	-0.311137	0.66053	SPO0381					protease
SPO0382	AAV93700.1	-0.837698	5.55442e-07	-0.62454	0.237815	SPO0382					nifU domain protein
SPO0383	AAV93701.1	0.778188	0.192131	-1.27971	0.0417502	azoR					FMN-dependent NADH-azoreductase (EC 1.7.1.17)
SPO0384	AAV93702.1	0.0811447	0.791351	0.609524	0.322307	SPO0384					hypothetical protein
SPO0385	AAV93703.1	0.494546	0.0149458	0.242272	0.707045	SPO0385					2-hydroxychromene-2-carboxylate isomerase
SPO0386	AAV93704.1	0.775099	0.000427488	0.198682	0.783336	SPO0386					universal stress family protein
SPO0387	AAV93705.1	0.747299	0.00343008	0.555575	0.397803	SPO0387					hypothetical protein
SPO0388	AAV93706.1	0.760901	0.00199161	1.20132	0.00613854	SPO0388					aminotransferase
SPO0389	AAV93707.1	-0.106765	0.908844	-0.0443251	0.977976	SPO0389					transcriptional regulator
SPO0390	AAV93708.1	-2.74623	1.51423e-12	-0.247482	0.778948	SPO0390					glutamate/leucine/phenylalanine/valine dehydrogenase family protein
SPO0391	AAV93709.1	0.216093	0.602772	-0.185902	0.823578	bphC3					biphenyl-2
SPO0392	AAV93710.1	-0.324955	0.344039	1.03363	0.0366429	trpS					tryptophanyl-tRNA synthetase
SPO0393	AAV93711.1	0.249312	0.225065	0.0524017	0.953517	SPO0393					rhomboid family protein
SPO0394	AAV93712.1	0.411832	0.379861	0.148128	0.877824	SPO0394					hypothetical protein
SPO0395	AAV93713.1	0.0926996	0.793283	0.396634	0.593841	SPO0395					cyclic nucleotide-binding protein
SPO0396	AAV93714.1	0.149935	0.613301	-0.0961393	0.921584	mviN					integral membrane protein MviN
SPO0397	AAV93715.1	-0.124546	0.642728	0.399182	0.552062	glnD					protein-P-II uridylyltransferase
SPO0398	AAV93716.1	-0.00524	0.977741	0.010178	0.992954	SPO0398					hypothetical protein
SPO0399	AAV93717.1	-0.0861583	0.746719	0.442924	0.468991	SPO0399					tetrapyrrole methylase family protein
SPO0400	AAV93718.1	-0.459605	0.153812	2.75473	6.76058e-06	SPO0400					hypothetical protein
SPO0401	AAV93719.1	-0.667856	0.00185081	0.13266	0.858374	gshB					glutathione synthetase
SPO0402	AAV93720.1	0.0498201	0.891034	1.5037	0.00561175	comM					competence protein ComM
SPO0403	AAV93721.2	0.716829	0.0388899	-0.276448	0.774374	SPO0403					hypothetical protein
SPO0404	AAV93722.1	1.27384	0.000150653	0.511676	0.517245	SPO0404					phosphoglycerate mutase family protein
SPO0405	AAV93723.1	0.743166	0.000235943	0.999075	0.0370341	SPO0405					cobinamide kinase/cobinamide phosphate guanyltransferase
SPO0406	AAV93724.1	-1.2915	0.000157342	-0.855749	0.131788	rpoH-1					RNA polymerase sigma-32 factor
SPO0407	AAV93725.1	-1.14054	0.00241142	-0.600541	0.261635	SPO0407					hypothetical protein
SPO0408	AAV93726.1	-0.0400328	0.911765	0.252889	0.695522	coaBC					phosphopantothenoylcysteine decarboxylase/phosphopantothenate--cysteine ligase
SPO0409	AAV93727.1	0.197271	0.593674	0.110803	0.895804	dut					deoxyuridine 5'-triphosphate nucleotidohydrolase
SPO0410	AAV93728.1	0.217544	0.380557	0.155869	0.858563	SPO0410					molybdopterin biosynthesis protein MoeB
SPO0411	AAV93729.1	0.66088	0.012208	0.351146	0.645861	SPO0411					hypothetical protein
SPO0412	AAV93730.1	1.02498	4.88399e-06	0.317125	0.680091	SPO0412					hypothetical protein
SPO0413	AAV93731.1	1.3173	7.5338e-06	0.286858	0.651448	SPO0413					Cys/Met metabolism PLP-dependent enzyme family protein
SPO0414	AAV93732.1	-0.101852	0.750247	0.0347078	0.96755	SPO0414					peptidyl-dipeptidase
SPO0415	AAV93733.2	-0.0285783	0.929705	0.331452	0.594465	SPO0415					D-isomer specific 2-hydroxyacid dehydrogenase family protein
SPO0416	AAV93734.1	-0.175214	0.397647	0.00320609	0.998545	mreD					rod shape-determining protein MreD
SPO0417	AAV93735.1	-0.388568	0.0153454	-0.165638	0.798753	pbpA					penicillin-binding protein 2
SPO0418	AAV93736.1	0.2096	0.473495	0.390351	0.53367	SPO0418					hypothetical protein
SPO0419	AAV93737.1	-0.166793	0.459228	-0.184038	0.779644	mreC					rod shape-determining protein MreC
SPO0420	AAV93738.1	-0.441765	0.164322	0.700091	0.157188	mreB					rod shape-determining protein MreB
SPO0421	AAV93739.1	-0.594077	0.0474213	0.260043	0.712154	SPO0421					hypothetical protein
SPO0422	AAV93740.1	0.422743	0.0166521	1.18547	0.0118191	leuA					2-isopropylmalate synthase
SPO0423	AAV93741.1	0.260087	0.716865	-0.264264	0.792476	SPO0423					DNA-binding protein
SPO0424	AAV93742.1	0.191349	0.712978	-0.60029	0.464736	SPO0424					membrane protein
SPO0425	AAV93743.1	-0.0264786	0.927711	0.128273	0.864177	SPO0425					MORN repeat protein
SPO0426	AAV93744.1	0.060974	0.887976	0.838411	0.109124	nadE					glutamine-dependent NAD(+) synthetase
SPO0427	AAV93745.1	-0.861352	0.00943925	1.04103	0.0148952	SPO0427					hypothetical protein
SPO0428	AAV93746.1	-0.969325	0.00157474	-0.131545	0.853235	SPO0428					amino acid deaminase
SPO0429	AAV93747.1	0.160093	0.659237	-1.33747	0.00185856	SPO0429					metallo-beta-lactamase family protein
SPO0430	AAV93748.1	-0.312664	0.36633	0.508196	0.42088	gltX-1					glutamyl-tRNA synthetase
SPO0431	AAV93749.1	1.09	0.000146519	0.745576	0.200011	SPO0431					hypothetical protein
SPO0432	AAV93750.1	1.08963	0.0203731	-0.160129	0.860962	SPO0432					rrf2 family protein
SPO0433	AAV93751.1	-2.021	1.59928e-08	-0.807494	0.112388	SPO0433					ABC transporter
SPO0434	AAV93753.1	-2.13595	1.75415e-21	-0.888732	0.0702923	SPO0434					ATP-binding proteinABC tran
SPO0435	AAV93752.1	0.093139	0.738933	-0.993681	0.0335885	SPO0435					acyl-CoA thioesterase
SPO0436	AAV93754.1	0.0396484	0.927711	-0.611949	0.271943	SPO0436					hypothetical protein
SPO0437	AAV93755.1	0.499566	0.371826	-0.501566	0.342975	SPO0437					cold shock family protein
SPO0438	AAV93756.1	0.290652	0.383073	0.075135	0.942916	SPO0438					ErfK/YbiS/YcfS/YnhG family protein/Tat domain protein
SPO0439	AAV93757.1	-0.307185	0.454701	2.44629	4.89873e-05	SPO0439					hypothetical protein
SPO0440	AAV93758.2	-0.711525	0.0182664	-0.0794536	0.91901	SPO0440					thioesterase family protein
SPO0441	AAV93759.1	-0.706599	0.240232	-1.05782	0.33647	SPO0441					hypothetical protein
SPO0442	AAV93760.1	-2.58678	2.20539e-10	0.273038	0.695529	SPO0442					thioredoxin
SPO0443	AAV93761.1	-1.7069	9.63996e-06	0.489239	0.445488	SPO0443					hypothetical protein
SPO0444	AAV93762.1	0.534677	0.154394	0.621114	0.353387	SPO0444					hypothetical protein
SPO0445	AAV93763.1	-0.156778	0.814657	2.52783	1.47035e-07	SPO0445					hypothetical protein
SPO0446	AAV93764.2	0.0934219	0.75929	0.738242	0.19335	SPO0446					ABC transporter
SPO0447	AAV93765.1	0.231075	0.74518	1.09177	0.0396941	SPO0447					hypothetical protein
SPO0448	AAV93766.1	1.09858	0.00262245	-0.693444	0.282865	SPO0448					MOSC domain protein
SPO0449	AAV93767.1	0.713974	1.30584e-05	0.362293	0.574919	nadD					nicotinate (nicotinamide) nucleotide adenylyltransferase
SPO0450	AAV93768.1	0.220944	0.568239	0.292311	0.748741	SPO0450					hypothetical protein
SPO0451	AAV93769.1	0.649259	0.000366947	-0.280256	0.643234	dacB					D-alanyl-D-alanine carboxypeptidase/D-alanyl-D-alanine-endopeptidase
SPO0452	AAV93770.1	0.843709	3.26081e-05	0.290435	0.633442	SPO0452					hypothetical protein
SPO0453	AAV93771.1	0.502939	0.424328	-0.711768	0.460959	dddW					DMSP lyase
SPO0454	AAV93772.1	0.343558	0.333296	-0.437021	0.511691	SPO0454					LysR familytranscriptional regulator
SPO0455	AAV93773.1	-0.601237	0.0786447	0.719878	0.22577	lysS					lysyl-tRNA synthetase
SPO0456	AAV93774.2	0.0191998	0.949965	-0.0714819	0.927944	SPO0456					hypothetical protein
SPO0457	AAV93775.1	-0.24676	0.288294	-0.348048	0.673913	SPO0457					hypothetical protein
SPO0458	AAV93777.1	0.146989	0.780169	1.71178	0.00409546	SPO0458					hypothetical protein
SPO0459	AAV93776.1	0.467234	0.164564	3.41501	1.70032e-18	SPO0459					hypothetical protein
SPO0460	AAV93778.1	-0.367395	0.30462	1.57557	0.00609718	SPO0460					hypothetical protein
SPO0461	AAV93779.1	-0.333721	0.51298	0.226804	0.806885	SPO0461					ParA family protein
SPO0462	AAV93780.1	0.198467	0.367958	-0.319389	0.690278	SPO0462					antibiotic biosynthesis monooxygenase domain protein
SPO0463	AAV93781.1	0.105635	0.705614	-0.761324	0.140655	SPO0463					universal stress family protein
SPO0464	AAV93782.1	-0.00670665	0.983194	0.809523	0.113433	SPO0464					hypothetical protein
SPO0465	AAV93783.1	0.89968	0.0258201	-0.772926	0.289198	SPO0465					pyridoxamine 5'-phosphate oxidase family protein
SPO0466	AAV93784.1	0.37551	0.260479	-0.600431	0.272363	SPO0466					transporter
SPO0467	AAV93785.1	0.480158	0.328085	-0.642705	0.510185	SPO0467					GntR familytranscriptional regulator
SPO0468	AAV93786.1	-0.445727	0.336336	-0.504907	0.546555	phnG					alkylphosphonate utilization protein PhnG
SPO0469	AAV93787.1	-0.127848	0.812378	-0.709274	0.366118	phnH					alkylphosphonate utilization protein PhnH
SPO0470	AAV93788.1	-0.0929295	0.82469	-0.116198	0.890073	phnI					alkylphosphonate utilization protein PhnI
SPO0471	AAV93789.1	-0.0859189	0.879978	0.0652398	0.949149	phnJ					alkylphosphonate utilization protein PhnJ
SPO0472	AAV93790.1	-0.188914	0.633352	-0.616489	0.356673	phnK					alkylphosphonate utilization protein PhnK
SPO0473	AAV93791.1	-0.114695	0.821711	-0.617133	0.454109	phnL					alkylphosphonate utilization protein PhnL
SPO0474	AAV93792.1	-0.45119	0.25733	-0.741048	0.304802	phnN					alkylphosphonate utilization protein PhnN
SPO0475	AAV93793.1	0.171588	0.636671	-0.265947	0.758973	SPO0475					hypothetical protein
SPO0476	AAV93794.1	-0.062197	0.884933	-0.465318	0.548434	phnM					alkylphosphonate utilization protein PhnM
SPO0477	AAV93795.1	0.691549	0.107978	0.317787	0.661829	SPO0477					hypothetical protein
SPO0478	AAV93796.1	-1.79364	2.21206e-05	1.14843	0.0414243	SPO0478					hypothetical protein
SPO0479	AAV93797.1	0.480313	0.0927931	1.24604	0.0203413	SPO0479					ISSpo8
SPO0481	AAV93798.1	0.367787	0.0500646	1.07687	0.0270136	SPO0481					GNAT familyacetyltransferase
SPO0482	AAV93799.1	0.0985125	0.701418	0.662406	0.203576	SPO0482					NADH-ubiquinone oxidoreductase family protein
SPO0483	AAV93800.1	1.09249	0.00306225	0.409612	0.66829	SPO0483					putativemicrocystin dependent protein
SPO0484	AAV93801.1	0.146364	0.63114	1.48204	0.00949209	rplB					ribosomal protein L2
SPO0485	AAV93802.1	0.530686	0.0676649	1.96796	0.000867769	rpsS					ribosomal protein S19
SPO0486	AAV93803.1	0.4734	0.123309	1.86233	0.00236082	rplV					ribosomal protein L22
SPO0487	AAV93804.1	0.194799	0.585198	1.26545	0.050561	rpsC					ribosomal protein S3
SPO0488	AAV93805.1	0.37244	0.3495	1.61972	0.0199937	rplP					ribosomal protein L16
SPO0489	AAV93806.1	-0.0448442	0.927711	-0.250655	0.770044	SPO0489					transposaseIS
SPO0490	AAV93807.1	0.306786	0.111355	-0.052821	0.953517	SPO0490					calcium-binding domain protein
SPO0491	AAV93808.2	0.212798	0.432143	0.907722	0.0993657	SPO0491					hypothetical protein
SPO0491a	AHB86008.1	0.817702	2.34503e-05	0.184867	0.787657	SPO0491a					hypothetical protein
SPO0492	AAV93809.1	0.237035	0.475225	-0.168352	0.816093	SPO0492					cyclic nucleotide-binding domain protein
SPO0493	AAV93810.1	0.0471668	0.873823	1.2104	0.0242159	rpmC					ribosomal protein L29
SPO0494	AAV93811.1	-0.0390806	0.914065	1.60704	0.00303677	rpsQ					ribosomal protein S17
SPO0495	AAV93812.1	0.0459877	0.915321	1.49467	0.0154751	rplN					ribosomal protein L14
SPO0496	AAV93813.1	0.579819	0.0477714	1.62805	0.00860409	rplX					ribosomal protein L24
SPO0497	AAV93814.1	0.28427	0.45445	1.59188	0.016655	rplE					ribosomal protein L5
SPO0498	AAV93815.1	0.508494	0.0914985	1.46552	0.0307829	rpsN					ribosomal protein S14
SPO0499	AAV93816.1	0.16191	0.700192	1.45036	0.00547063	rpsH					ribosomal protein S8
SPO0500	AAV93817.1	0.286016	0.38512	1.11242	0.111739	rplF					ribosomal protein L6
SPO0501	AAV93818.1	-0.248427	0.574343	1.54004	0.00117096	rplR					ribosomal protein L18
SPO0502	AAV93819.1	0.203659	0.655934	1.47956	0.0246052	rpsE					ribosomal protein S5
SPO0503	AAV93820.1	-0.125731	0.835136	1.7915	0.0166044	rpmD					ribosomal protein L30
SPO0504	AAV93821.2	1.81186	4.93515e-09	0.616691	0.235036	SPO0504					hypothetical protein
SPO0504a	AHB86009.1	1.44885	6.17896e-06	0.223891	0.763056	SPO0504a					hypothetical protein
SPO0505	AAV93822.2	-0.19872	0.476989	1.0702	0.0486223	rplO					ribosomal protein L15
SPO0506	AAV93823.1	-0.269124	0.229376	0.276152	0.678714	secY					SecY subunitpreprotein translocase
SPO0507	AAV93824.1	-0.33767	0.121203	-0.0407843	0.967966	adk-1					adenylate kinase
SPO0508	AAV93825.1	-0.362812	0.184168	-0.0720414	0.930657	SPO0508					hypothetical protein
SPO0509	AAV93826.1	0.225304	0.378085	1.4967	0.00741978	rpsM					ribosomal protein S13
SPO0510	AAV93827.1	0.016841	0.954092	1.45862	0.0171468	rpsK					ribosomal protein S11
SPO0511	AAV93828.1	-0.268155	0.429432	1.95437	0.00218041	rpoA					DNA-directed RNA polymerase
SPO0512	AAV93829.1	1.23428	0.000729506	1.61128	0.0310617	rplQ					ribosomal protein L17
SPO0513	AAV93830.1	0.878505	0.00230163	-0.0391206	0.968285	SPO0513					hypothetical protein
SPO0514	AAV93831.1	-0.990756	0.000537164	0.326547	0.65796	SPO0514					DO/DeqQ familyperiplasmic serine protease
SPO0515	AAV93832.1	-0.592013	0.0488807	-0.161737	0.845302	SPO0515					AAA familyATPase
SPO0516	AAV93833.1	-0.381557	0.30462	0.778989	0.1704	rluC					ribosomal large subunit pseudouridine synthase C
SPO0517	AAV93834.1	0.069299	0.845035	0.427729	0.578487	SPO0517					subfamily IAHAD-superfamily hydrolase
SPO0518	AAV93835.1	0.0711187	0.801024	0.428505	0.64264	SPO0518					hypothetical protein
SPO0519	AAV93836.1	0.832684	0.00694595	0.70139	0.173645	SPO0519					periplasmic substrate-binding proteinglutamate/glutamine/aspartate/asparagine ABC tran
SPO0520	AAV93837.1	1.00621	3.47716e-05	0.980238	0.0337121	SPO0520					glutamate/glutamine/aspartate/asparagine ABC transporter
SPO0521	AAV93838.1	0.908663	2.00756e-09	1.0755	0.0223583	SPO0521					glutamate/glutamine/aspartate/asparagine ABC transporter
SPO0522	AAV93839.1	1.03924	9.8255e-05	1.09403	0.00850395	SPO0522					glutamate/glutamine/aspartate/asparagine ABC transporter
SPO0523	AAV93840.1	1.08612	0.000373632	0.271163	0.671583	SPO0523					phosphoglycerate mutase family protein
SPO0524	AAV93841.1	0.850586	0.00106167	0.31544	0.66053	SPO0524					hypothetical protein
SPO0525	AAV93842.1	0.452529	0.158389	0.184487	0.805619	SPO0525					sterol desaturase-like protein
SPO0526	AAV93843.1	-0.435835	0.0611831	0.679136	0.274189	argB					acetylglutamate kinase
SPO0527	AAV93844.1	0.0979336	0.727303	0.430589	0.49067	SPO0527					short chain dehydrogenase/reductase familyoxidoreductase
SPO0528	AAV93845.1	-0.00136817	0.997372	-0.432349	0.655026	SPO0528					hypothetical protein
SPO0529	AAV93846.1	0.982441	0.00533414	1.13844	0.0304164	SPO0529					hypothetical protein
SPO0530	AAV93847.1	-0.040948	0.888358	0.427593	0.560077	engB					Probable GTP-binding protein EngB
SPO0531	AAV93848.1	-0.123172	0.633352	0.54706	0.477445	SPO0531					MOSC domain protein
SPO0532	AAV93849.1	-0.201505	0.291613	1.36	0.00315498	yidC					Membrane protein insertase YidC
SPO0533	AAV93850.1	-0.412058	0.259309	4.14364	7.00219e-13	SPO0533					putativediguanylate cyclase
SPO0534	AAV93851.1	-0.281771	0.337216	0.868965	0.122699	ttcA					tRNA-cytidine(32) 2-sulfurtransferase (EC 2.8.1.-)
SPO0535	AAV93852.1	-2.40898	1.68128e-08	-0.4428	0.637302	SPO0535					K+-dependent Na+/Ca+ exchanger related-protein
SPO0536	AAV93853.1	-0.569179	0.122898	0.476423	0.484898	SPO0536					putative protein TIGR00278
SPO0537	AAV93854.1	-1.23487	0.0013558	0.924335	0.140655	rnpA					Ribonuclease P protein component (RNase P protein) (EC 3.1.26.5)
SPO0538	AAV93855.1	-0.338004	0.489085	0.703228	0.26953	rpmH					ribosomal protein L34
SPO0539	AAV93856.1	0.461433	0.0976445	-0.569435	0.359075	SPO0539					hypothetical protein
SPO0540	AAV93857.1	0.523795	0.040613	-0.184321	0.78753	SPO0540					mercuric reductase
SPO0541	AAV93858.1	0.425604	0.0634829	0.283336	0.644342	SPO0541					sensor histidine kinase
SPO0543	AAV93859.1	-1.31205	9.97378e-06	-0.303152	0.641227	SPO0543					hypothetical protein
SPO0544	AAV93860.1	-1.34994	1.26628e-06	-0.251447	0.730806	SPO0544					aminomethyl transferase family protein
SPO0545	AAV93861.1	-0.266467	0.229816	0.260812	0.690278	uvrB					UvrABC system protein B
SPO0546	AAV93862.1	-0.0353803	0.929812	1.06853	0.13876	SPO0546					hypothetical protein
SPO0547	AAV93863.1	-0.413163	0.364287	2.97244	3.54969e-07	SPO0547					hypothetical protein
SPO0548	AAV93864.1	0.35644	0.203168	0.221558	0.744916	SPO0548					hypothetical protein
SPO0549	AAV93865.1	0.591178	0.0230968	0.761141	0.179313	SPO0549					hypothetical protein
SPO0550	AAV93866.1	0.299766	0.265617	0.678324	0.254822	SPO0550					hypothetical protein
SPO0551	AAV93867.1	0.0634958	0.877162	0.226875	0.792708	SPO0551	GT1(3-355)	GT1	GT1	Y(1-28)	hypothetical protein
SPO0552	AAV93868.1	-0.0846422	0.821002	0.52919	0.418782	SPO0552					phosphoglycerate mutase family protein
SPO0553	AAV93869.1	-0.376312	0.186633	0.246816	0.779644	SPO0553	GT4(205-326)	N	GT4	N	group 1glycosyltransferase
SPO0554	AAV93870.1	0.0316187	0.908844	0.0642521	0.940848	SPO0554	GT4(232-382)	N	GT4	N	group 1 family proteinglycosyl transferase
SPO0555	AAV93871.1	-0.168442	0.614302	0.0234638	0.980257	SPO0555	N	GT1	GT1	N	hypothetical protein
SPO0556	AAV93872.1	-0.377084	0.259024	0.483817	0.400531	SPO0556					UDP-glucose/GDP-mannose dehydrogenase family protein
SPO0557	AAV93873.1	0.41436	0.0396827	-0.075254	0.917212	SPO0557					mechanosensitive ion channel family protein
SPO0558	AAV93874.1	0.42063	0.0328763	0.414564	0.478181	SPO0558					oligopeptide ABC transporter
SPO0559	AAV93875.1	0.157368	0.500641	0.4293	0.476355	SPO0559					oligopeptide ABC transporter
SPO0560	AAV93876.1	0.388376	0.0921873	0.141984	0.835042	SPO0560					oligopeptide ABC transporter
SPO0561	AHB86010.1	0.421358	0.0633	0.388577	0.490133	SPO0561					ABC transporter
SPO0562	AAV93877.1	-0.022059	0.948212	0.131086	0.860962	SPO0562					hypothetical protein
SPO0563	AAV93878.1	-0.974572	7.70123e-08	-1.25922	0.00320549	SPO0563					glutathione S-transferase
SPO0564	AAV93879.1	0.180556	0.541345	0.00773644	0.996113	SPO0564					aminomethyl transferase family protein
SPO0565	AAV93880.1	0.807231	0.00293565	-0.0865352	0.916352	SPO0565					trimethylamine methyltransferase family protein
SPO0566	AAV93881.1	0.374328	0.241456	0.274858	0.688137	SPO0566					TetR familytranscriptional regulator
SPO0567	AAV93882.1	0.487656	0.0385937	0.123991	0.861254	SPO0567					FAD-binding proteinoxidoreductase
SPO0568	AAV93883.1	-0.898685	0.0163773	-1.25738	0.0560579	SPO0568					pyruvate ferredoxin/flavodoxin oxidoreductase family protein
SPO0569	AAV93884.1	0.606939	0.352198	-0.323258	0.705689	SPO0569					AsnC familytranscriptional regulator
SPO0570	AAV93885.1	-0.378472	0.091121	0.104175	0.880087	SPO0570					hypothetical protein
SPO0571	AAV93886.1	-0.509646	0.00787552	0.175946	0.791608	SPO0571					PKD domain protein
SPO0572	AAV93887.1	-0.261617	0.239639	-0.643169	0.235036	SPO0572					adenylate/guanylate cyclase
SPO0573	AAV93888.1	-0.383995	0.133644	-0.948748	0.0725659	SPO0573					hypothetical protein
SPO0574	AAV93889.1	0.175775	0.393476	0.436633	0.424695	SPO0574					transmembrane ATP-binding proteinABC tran
SPO0575	AAV93891.1	-1.63497	1.62519e-06	-0.780697	0.167797	acdA-1					acyl-CoA dehydrogenase
SPO0576	AAV93890.1	-1.41076	0.000161879	-0.969352	0.0874335	SPO0576					transcriptional regulator
SPO0577	AAV93892.1	-2.45719	5.85937e-25	-1.95228	4.90351e-07	SPO0577					hypothetical protein
SPO0578	AAV93893.1	-2.42515	2.78204e-18	-0.963693	0.0325497	SPO0578					acetyl-CoA carboxylase carboxyltransferase
SPO0579	AAV93894.1	-2.98876	6.22679e-28	-1.38128	0.000796295	SPO0579					acetyl-CoA carboxylase
SPO0580	AAV93895.1	-3.29737	4.48084e-42	-1.25305	0.00416333	SPO0580					2-nitropropane dioxygenase familyoxidoreductase
SPO0581	AAV93896.1	-3.50109	3.22864e-35	-1.08532	0.019071	SPO0581					hypothetical protein
SPO0582	AAV93897.1	-2.06908	1.91595e-40	-2.86221	7.25449e-13	acdA-2					acyl-CoA dehydrogenase
SPO0583	AAV93898.1	0.565788	0.110717	-0.942523	0.0956974	SPO0583					LysR familytranscriptional regulator
SPO0584	AAV93899.1	-1.64243	1.55143e-05	-1.57803	0.0211506	aspC-1					aspartate aminotransferase
SPO0585	AAV93900.1	-0.0335474	0.91885	0.121992	0.863925	SPO0585					dehydrogenase/transketolase family protein
SPO0586	AAV93901.1	0.04422	0.906139	-0.509774	0.416898	SPO0586					acyl-carrier domain protein
SPO0587	AAV93902.1	0.146453	0.515236	0.023089	0.980948	SPO0587					hypothetical protein
SPO0588	AAV93903.1	0.556717	0.19469	-0.328885	0.647736	SPO0588					LysR familytranscriptional regulator
SPO0589	AAV93904.1	0.386158	0.259309	-0.357106	0.616723	SPO0589					NAD-binding/iron-sulfur cluster-binding proteinoxidoreductase
SPO0590	AAV93905.1	0.386559	0.135267	-1.54502	0.000220372	hpsR					transcriptional regulator
SPO0591	AAV93906.1	-0.0191451	0.970413	-5.86531	1.57625e-61	hpsK					Dihydroxypropanesulfonate (DHPS) TRAP transporter
SPO0592	AAV93907.1	0.53655	0.308643	-5.44438	1.51977e-34	hpsL					Dihydroxypropanesulfonate (DHPS) TRAP transporter
SPO0593	AAV93908.1	-0.0247408	0.954425	-5.24504	3.41976e-40	hpsM					Dihydroxypropanesulfonate (DHPS) TRAP transporter
SPO0594	AAV93909.1	-0.414506	0.231357	-5.26411	3.74051e-41	hpsN					dihydroxypropanesulfonate-3-dehydrogenase
SPO0595	AAV93910.1	-0.359417	0.534351	-5.2696	7.36293e-33	hpsO					R or S-dihydroxypropanesulfonate-2-dehydrogenase
SPO0596	AAV93911.1	-0.906195	0.0338203	-5.13909	1.60586e-30	hpsP					S or R-dihydroxypropanesulfonate-2-dehydrogenase
SPO0597	AAV93912.1	-0.841797	0.127514	-5.0006	1.35568e-20	hpsQ					UspA stress protein
SPO0598	AAV93913.1	-0.658446	0.221484	-4.24219	2.61508e-20	slcD					Membrane-bound sulfolactate dehydrogenase
SPO0599	AAV93914.1	-0.237561	0.315172	0.810008	0.209595	speB-1					agmatinase
SPO0600	AAV93915.2	-0.108738	0.77651	0.494474	0.423214	nspC					carboxynorspermidine decarboxylase
SPO0601	AAV93916.1	-0.0319432	0.914065	0.685054	0.197852	SPO0601					saccharopine dehydrogenase
SPO0602	AAV93917.1	-0.232298	0.472934	0.453519	0.407679	speA					arginine decarboxylase
SPO0603	AAV93918.1	0.0532478	0.927711	0.557213	0.41619	SPO0603					hypothetical protein
SPO0604	AAV93919.1	-0.365145	0.444326	0.127055	0.886461	SPO0604					hypothetical protein
SPO0605	AAV93920.1	-0.493756	0.341099	0.557546	0.468643	SPO0605					MarR familytranscriptional regulator
SPO0606	AAV93921.1	0.364784	0.137959	-0.0290778	0.973374	SPO0606					hypothetical protein
SPO0607	AAV93922.1	0.599777	0.0289755	0.184262	0.804597	SPO0607					proline racemase
SPO0608	AAV93923.1	-2.82392	0.000370814	-6.5957	2.04915e-54	SPO0608					sugar ABC transporter
SPO0609	AAV93924.1	-3.61186	8.74253e-14	-5.92397	1.45594e-43	SPO0609					sugar ABC transporter
SPO0610	AAV93925.1	-3.08769	4.34338e-06	-5.71302	2.10366e-45	SPO0610					sugar ABC transporter
SPO0611	AAV93926.1	-3.65764	3.83057e-14	-5.65364	5.97155e-32	SPO0611					sugar ABC transporter
SPO0612	AAV93927.1	-3.38773	3.30659e-13	-5.5352	9.76821e-41	SPO0612					sugar ABC transporter
SPO0613	AAV93928.1	-3.13837	6.32732e-09	-4.89851	6.46757e-23	SPO0613					hypothetical protein
SPO0614	AAV93929.1	-0.603961	0.0652991	-1.07551	0.0246052	SPO0614					transcriptional regulator
SPO0615	AAV97129.1	-0.101195	0.792422	-0.671669	0.176358	SPO0615					hypothetical protein
SPO0616	AAV93930.1	-0.154545	0.596038	-0.502379	0.359075	SPO0616					zinc-binding dehydrogenase familyoxidoreductase
SPO0618	AAV93931.1	0.724808	0.0314543	-0.372525	0.592862	SPO0618					AraC familytranscriptional regulator
SPO0619	AAV93932.1	-0.75159	0.110294	-0.812802	0.246205	SPO0619					sterol desaturase family protein
SPO0620	AAV93933.1	0.362827	0.594594	-0.685426	0.449979	SPO0620					hypothetical protein
SPO0621	AAV93934.1	-0.239895	0.534095	-0.286257	0.683375	SPO0621					ankrin repeat protein
SPO0622	AAV93935.1	0.365334	0.230783	-0.0523979	0.952898	SPO0622					transposaseIS
SPO0623	AAV97112.1	0.881814	0.00216551	0.791518	0.139391	SPO0623					cytochrome c oxidase domain protein
SPO0624	AAV93936.1	0.624062	0.073496	0.768474	0.188168	SPO0624					hypothetical protein
SPO0628	AAV93937.1	0.122887	0.884933	-0.524687	0.561812	SPO0628					degeneratetran
SPO0628a	AHB86011.1	0.119571	0.826682	0.759593	0.105361	SPO0628a					hypothetical protein
SPO0629	AAV93938.1	0.44507	0.116139	0.33885	0.626375	SPO0629					ISSpo3
SPO0631	AAV93939.1	-0.316562	0.0891854	-0.793154	0.140131	SPO0631					hypothetical protein
SPO0632	AAV93940.1	1.15272	3.38473e-08	-0.170033	0.814381	SPO0632					D-isomer specific 2-hydroxyacid dehydrogenase family protein
SPO0633	AAV93941.1	-0.418712	0.0701756	-0.544139	0.370403	ggt					gamma-glutamyltranspeptidase
SPO0634	AAV93942.1	-0.55861	0.0190244	-1.60808	0.000369819	SPO0634					FAD-binding proteinoxidoreductase
SPO0635	AAV93943.1	-2.14128	1.08641e-10	0.241964	0.707454	SPO0635					aminomethyl transferase family protein
SPO0636	AAV93944.1	-0.254363	0.594616	-0.994298	0.194436	SPO0636					EF hand domain protein
SPO0637	AAV93945.1	-0.217945	0.76581	-0.611448	0.431301	SPO0637					hypothetical protein
SPO0638	AAV93946.1	1.42219	4.88822e-05	-0.366267	0.636375	SPO0638					hypothetical protein
SPO0639	AAV93947.1	0.822835	0.0956587	-0.585846	0.410475	SPO0639					LysR familytranscriptional regulator
SPO0640	AAV93949.1	0.751632	0.0680774	0.811862	0.25292	SPO0640					4-carboxymuconolactone decarboxylase domain/ alkylhydroperoxidase AhpD family core domain protein
SPO0641	AAV93948.1	1.00564	0.000410498	0.170599	0.847444	SPO0641					hypothetical protein
SPO0642	AAV93950.1	0.66552	0.0057685	0.459355	0.506518	SPO0642					FAD-binding proteinoxidoreductase
SPO0643	AAV93951.1	0.815293	0.000366947	0.634682	0.227126	SPO0643					aldo/keto reductase familyoxidoreductase
SPO0644	AAV93952.2	0.899977	0.000559927	-0.144769	0.845302	SPO0644					hypothetical protein
SPO0645	AAV93953.1	0.734727	0.00227024	-0.222922	0.748741	SPO0645					multidrug resistance efflux pump
SPO0646	AAV93954.1	-0.73154	0.145659	-2.21824	3.85608e-05	SPO0646					hypothetical protein
SPO0647	AAV93955.1	-0.427016	NA	-2.22376	0.000258786	SPO0647					hypothetical protein
SPO0648	AAV93956.1	0.408411	0.184728	-0.119847	0.881949	SPO0648					bmp family protein
SPO0649	AAV93957.1	-0.339351	0.1686	0.168806	0.844111	SPO0649					sugar ABC transporter
SPO0650	AAV93958.1	-0.402317	0.0569718	-0.227305	0.748741	SPO0650					sugar ABC transporter
SPO0651	AAV93959.1	-0.550415	0.0297112	0.136395	0.874091	SPO0651					ATP-binding proteinsugar ABC tran
SPO0652	AAV93960.1	-0.28422	0.27278	-0.480068	0.450301	xdhC					xanthine dehydrogenase accessory factor
SPO0653	AAV93961.1	-0.339569	0.199423	0.104785	0.909384	xdhB					xanthine dehydrogenase
SPO0654	AAV93962.1	0.0270466	0.946996	-0.582724	0.409006	xdhA					xanthine dehydrogenase
SPO0655	AAV93963.1	-0.636782	0.100115	-1.20503	0.153023	SPO0655					hypothetical protein
SPO0656	AAV93964.1	0.367324	0.104275	0.38083	0.510185	dnaE					DNA polymerase III
SPO0657	AAV93965.1	-0.256149	0.591989	-1.25285	0.0191546	naaT					Metallochaperone
SPO0658	AAV93966.1	-0.974895	0.00552172	-1.52401	0.000867769	naaS					N-acetyltaurine amidohydrolase
SPO0659	AAV93967.1	0.97921	0.000283546	-0.041681	0.967069	naaR					transcriptional regulator
SPO0660	AAV93968.1	-0.81161	0.0007788	-1.83439	0.000288766	naaA					N-acetyltaurine ABC transporter
SPO0661	AAV93969.1	-0.9308	0.00449716	-2.11043	6.62665e-05	naaB					N-acetyltaurine ABC transporter
SPO0662	AAV93970.1	-0.830171	0.0515844	-1.90308	0.00117148	naaB'					N-acetyltaurine ABC transporter
SPO0663	AAV93971.1	-0.522656	0.223353	-2.31021	5.79825e-05	naaC					N-acetyltaurine ABC transporter
SPO0664	AAV93972.1	-0.992865	0.0197421	-2.04308	0.000263813	naaC'					N-acetyltaurine ABC transporter
SPO0665	AAV93973.1	0.195171	0.61472	0.151865	0.847444	SPO0665					SlyX protein
SPO0666	AAV93974.1	-1.10379	4.07491e-06	-2.46898	1.02651e-11	SPO0666					enoyl-CoA hydratase/isomerase family protein
SPO0667	AAV93975.1	-0.839086	0.00177459	-0.64751	0.217366	hisS					histidyl-tRNA synthetase
SPO0668	AAV93976.1	-0.361943	0.211654	-0.86468	0.187622	SPO0668					histidyl-tRNA synthetase-like protein
SPO0669	AAV93977.1	-0.518918	0.0556273	-1.02802	0.0482259	SPO0669					putativeATP phosphoribosyltransferase
SPO0670	AAV93978.1	0.545467	0.018166	-0.504149	0.484041	dnaE2					Error-prone DNA polymerase (EC 2.7.7.7)
SPO0671	AAV93979.1	0.41905	0.0885736	-0.617475	0.376539	SPO0671					hypothetical protein
SPO0672	AAV93980.1	0.39727	0.154394	-0.312607	0.662446	SPO0672					hypothetical protein
SPO0673	AAV93981.1	-1.42028	4.13518e-06	0.373851	0.536409	tpa					taurine--pyruvate aminotransferase
SPO0674	AAV93982.1	-1.15572	2.89698e-06	0.000571342	0.999269	tauA					taurine ABC transporter
SPO0675	AAV93983.1	-1.96123	5.1732e-10	0.226967	0.769324	tauB					taurine ABC transporter
SPO0676	AAV93984.1	-1.16741	0.000100093	-0.224644	0.779644	tauC					taurine ABC transporter
SPO0677	AAV93985.1	-0.111664	0.672238	-0.023495	0.983457	dmdB1					3-methylmercaptopropionyl-CoA ligase
SPO0678	AAV93986.1	0.397248	0.21649	-0.119911	0.873303	SPO0678					agmatinase
SPO0679	AAV93987.1	0.396113	0.17606	-0.435429	0.491869	hmgC					maleylacetoacetate isomerase
SPO0680	AAV93988.1	0.270299	0.51208	-0.314427	0.648847	SPO0680					glyoxalase family protein
SPO0681	AAV93989.1	-0.973606	0.137959	0.274232	0.836402	SPO0681					hypothetical protein
SPO0682	AAV93990.2	-0.445298	0.142231	-0.670805	0.279754	SPO0682					monooxygenase family protein
SPO0683	AAV93991.1	0.216784	0.432823	-0.104436	0.888673	SPO0683					metallo-beta-lactamase family protein
SPO0684	AAV93992.1	0.0577245	0.921032	-0.566433	0.488365	SPO0684					glyoxalase family protein
SPO0685	AAV93993.1	-0.139303	0.654461	-0.114525	0.874091	hmgB					fumarylacetoacetase
SPO0686	AAV93994.1	-0.609183	0.0328763	0.177994	0.812193	hmgA					homogentisate 1
SPO0687	AAV93995.1	-0.0981264	0.791351	-0.229809	0.785048	SPO0687					MarR familytranscriptional regulator
SPO0688	AAV93996.1	-1.15226	2.05894e-05	-0.27973	0.653415	SPO0688					adenylate/guanylate cyclase
SPO0689	AAV93997.1	0.750611	7.1132e-05	0.61074	0.226511	SPO0689					hypothetical protein
SPO0690	AAV97113.1	-0.0799185	0.838277	0.724436	0.370755	SPO0690					hypothetical protein
SPO0691	AAV93998.1	-0.156001	0.52348	0.754788	0.1704	era					GTP-binding protein Era
SPO0692	AAV93999.1	0.479946	0.178353	-0.718046	0.324466	SPO0692					multicopper oxidase
SPO0693	AAV94000.1	-1.04862	0.00294156	-2.58068	3.21033e-08	SPO0693					isobutyryl-CoA dehydrogenase
SPO0694	AAV94001.1	0.601266	0.0126136	0.462515	0.536177	SPO0694					hypothetical protein
SPO0695	AAV94002.1	0.552877	0.0455451	0.544734	0.348398	SPO0695					hypothetical protein
SPO0697	AAV94004.1	1.17616	0.000911113	0.178759	0.859259	modC					molybdate ABC transporter
SPO0698	AAV94003.1	0.717928	0.0329469	0.214932	0.80043	modB					molybdate ABC transporter
SPO0699	AAV94005.1	1.49165	2.3639e-09	0.347871	0.582798	modA					molybdate ABC transporter
SPO0700	AAV94006.1	3.849	7.21516e-86	1.08302	0.065537	SPO0700					molybdenum-binding transcriptional regulator
SPO0701	AAV94007.1	3.48912	2.41139e-70	1.49783	0.000267275	gap-1					type Iglyceraldehyde-3-phosphate dehydrogenase
SPO0702	AAV94008.1	-0.683324	0.00786782	-0.525473	0.380223	SPO0702					ATP-binding proteinoligopeptide ABC tran
SPO0703	AAV94009.1	-1.39882	2.94246e-06	-0.451366	0.459333	SPO0703					ATP-binding proteinoligopeptide ABC tran
SPO0704	AAV94010.1	-1.43508	1.36643e-05	-0.541188	0.341472	SPO0704					oligopeptide ABC transporter
SPO0705	AAV94011.1	-1.48666	1.66463e-09	-0.573817	0.344862	SPO0705					oligopeptide ABC transporter
SPO0706	AAV94012.1	-1.50956	1.57926e-07	-0.699971	0.22577	SPO0706					oligopeptide ABC transporter
SPO0707	AAV94013.1	-1.94177	4.90734e-19	-1.09569	0.0212009	SPO0707					DeoR familytranscriptional regulator
SPO0708	AAV94014.1	-1.26631	9.13511e-07	-0.471658	0.487099	SPO0708					invasion protein IbeA
SPO0709	AAV94015.1	-1.52583	7.60259e-16	-0.0149285	0.988881	pckA					phosphoenolpyruvate carboxykinase (ATP)
SPO0710	AAV94016.1	-0.195398	0.5225	0.483798	0.539237	chvI					DNA-binding response regulator ChvI
SPO0711	AAV94017.1	-0.374037	0.0322607	0.576737	0.335153	chvG					sensor histidine kinase ChvG
SPO0712	AAV94018.1	-0.115822	0.762795	0.442212	0.437327	SPO0712					Hpr serine kinase/phosphatase domain protein
SPO0713	AAV94019.1	0.138714	0.549089	0.165179	0.814766	SPO0713					putativeATPase
SPO0714	AAV94020.1	0.231335	0.312785	-0.190424	0.779644	SPO0714					Man familyPTS system IIA component
SPO0715	AAV94021.1	0.225632	0.444326	0.279312	0.672086	SPO0715					phosphocarrier protein HPr
SPO0716	AAV94022.1	0.0125799	0.96711	0.689825	0.19335	SPO0716					hypothetical protein
SPO0717	AAV94023.1	0.520468	0.00481049	0.279293	0.652993	bhbD					3-hydroxybutyryl-CoA dehydrogenase
SPO0718	AAV94024.1	-0.497126	0.121297	3.67343	9.09668e-11	SPO0718					hypothetical protein
SPO0719	AAV94025.1	-1.68787	4.32667e-12	-1.08061	0.104169	etfA					electron transfer flavoprotein
SPO0720	AAV94026.1	-1.85284	2.12994e-20	-0.896977	0.0906018	etfB					electron transfer flavoprotein
SPO0721	AAV94027.1	0.694516	0.00721184	-0.991689	0.03271	SPO0721					glyoxalase family protein
SPO0722	AAV94028.1	-0.445662	0.128023	-0.202555	0.795781	SPO0722					putativeATP:cob(I)alamin adenosyltransferase
SPO0723	AAV94029.1	-1.02433	0.000744952	0.0113308	0.994949	SPO0723					hypothetical protein
SPO0724	AAV94030.1	-1.17761	0.000730925	0.53467	0.418169	SPO0724					short-chain dehydrogenase/reductase familyoxidoreductase
SPO0725	AAV94031.2	-0.912767	0.000325622	0.368137	0.509522	SPO0725					Bacterial SH3 domain family protein
SPO0726	AAV94032.1	0.582177	0.00150421	0.866193	0.0582154	parC					DNA topoisomerase IV
SPO0727	AAV94033.1	-0.595961	0.0422738	0.219068	0.748741	SPO0727					hypothetical protein
SPO0728	AAV94034.1	-0.0793572	0.816334	1.33157	0.00335801	tuf-1					translation elongation factor Tu
SPO0729	AAV94035.1	0.432505	0.0398065	0.307704	0.636157	SPO0729					hypothetical protein
SPO0731	AAV94036.1	-3.74279	1.02881e-25	-1.33456	0.0203855	glpR					glycerol-3-phosphate regulon repressor
SPO0732	AAV94037.1	-2.65923	4.37871e-15	-2.08454	0.000221216	glpD					aerobic glycerol-3-phosphate dehydrogenase
SPO0733	AAV94038.1	1.10143	2.95432e-08	0.12359	0.864177	SPO0733					esterase
SPO0734	AAV94039.1	0.748013	0.000454703	-0.230572	0.72702	SPO0734					PaaX domain protein
SPO0735	AAV94040.1	0.171473	0.584274	-0.399919	0.544417	paaZ					phenylacetic acid degradation protein PaaZ
SPO0736	AAV94041.1	-0.990215	0.00481079	-1.20919	0.0655235	SPO0736					TRAP dicarboxylate transporter
SPO0737	AAV94042.1	0.117068	0.873823	-0.65871	0.513244	SPO0737					DctQ subunitTRAP dicarboxylate tran
SPO0738	AAV94043.1	-0.621555	0.0587255	0.0271774	0.980948	SPO0738					TRAP dicarboxylate transporter
SPO0739	AAV94044.1	-0.595068	0.203168	-1.51705	0.0306945	SPO0739					enoyl-CoA hydratase/isomerase/3-hydroxyacyl-CoA dehydrogenase
SPO0740	AAV94045.1	-0.316893	0.367088	-0.766796	0.204669	paaB					enoyl-CoA hydratase/isomerase PaaB
SPO0741	AAV94046.1	-0.0368249	0.928378	-0.00629689	0.997083	paaD					phenylacetic acid degradation protein PaaD
SPO0742	AAV94047.1	0.0672628	0.873569	0.269671	0.701629	paaF					phenylacetate-CoA ligase
SPO0743	AAV94048.1	-0.119568	0.60721	0.305984	0.649767	SPO0743					transcriptional regulator
SPO0744	AAV94049.1	0.158292	0.581583	0.349585	0.548253	SPO0744					hypothetical protein
SPO0745	AAV94050.1	-0.0835209	0.783603	-0.33906	0.587746	SPO0745					hypothetical protein
SPO0746	AAV94051.1	0.171131	0.597407	-0.388281	0.598667	SPO0746					hypothetical protein
SPO0747	AAV94052.1	0.0333188	0.944595	-0.688974	0.211615	SPO0747					peroxidase family protein
SPO0748	AAV94053.1	0.510321	0.569182	-0.112921	0.87467	SPO0748					hypothetical protein
SPO0749	AAV94054.1	0.547216	0.390687	0.728804	0.443608	SPO0749					hypothetical protein
SPO0750	AAV94055.1	0.753167	0.00898581	0.196457	0.80043	SPO0750					hypothetical protein
SPO0751	AAV94056.1	0.306215	0.0923734	0.374214	0.534103	SPO0751					adenylate/guanylate cyclase
SPO0752	AAV94057.1	-0.499952	0.144472	2.73684	6.63077e-05	SPO0752					putativephenylacetic acid degradation protein
SPO0753	AAV94058.1	-0.965902	0.000982363	0.570517	0.532415	paaK					phenylacetic acid degradation oxidoreductase PaaK
SPO0754	AAV94059.1	-1.46324	5.7415e-08	-0.906494	0.158842	paaJ					phenylacetic acid degradation protein PaaJ
SPO0755	AAV94060.1	-1.50699	1.42857e-10	-0.701491	0.231865	paaI					phenylacetic acid degradation protein PaaI
SPO0756	AAV94061.1	-1.23217	8.60272e-07	-0.876259	0.185321	paaH					phenylacetic acid degradation protein PaaH
SPO0757	AAV94062.1	-0.752071	0.00211656	-0.169437	0.835305	paaG					phenylacetic acid degradation protein PaaG
SPO0758	AAV94063.1	-0.876686	0.00427192	-0.0391173	0.968285	SPO0758					beta-ketoadipyl CoA thiolase
SPO0759	AAV94064.1	0.0464298	0.929293	0.431347	0.58222	SPO0759					hypothetical protein
SPO0760	AAV94065.1	0.773854	0.00124777	-0.444626	0.439632	SPO0760					4-carboxymuconolactone decarboxylase domain/alkylhydroperoxidase AhpD family core domain protein
SPO0761	AAV94066.1	0.50246	0.1003	-0.725035	0.156225	SPO0761					cyclase family protein
SPO0762	AAV94067.1	0.627268	0.0204859	-0.0675535	0.937843	SPO0762					transcriptional regulator
SPO0763	AAV94068.1	0.271135	0.621784	-0.504072	0.457677	SPO0763					glutamine amidotransferase
SPO0764	AAV94069.1	0.450755	0.376189	-0.456883	0.466471	SPO0764					cytochrome P450 family protein
SPO0765	AAV94070.1	0.462398	0.0821285	-0.189112	0.810529	SPO0765					glutamine synthetase family protein
SPO0766	AAV94071.1	0.0904968	0.853328	-0.194991	0.807764	SPO0766					iron-sulfur cluster-binding protein
SPO0767	AAV94072.1	0.614346	0.00121294	0.210052	0.740335	SPO0767					methyltransferase
SPO0768	AAV94073.1	-0.435982	0.185215	0.314872	0.633953	SPO0768					transcriptional regulator
SPO0769	AAV94074.1	0.295333	0.444634	0.197241	0.763724	SPO0769					hypothetical protein
SPO0770	AAV94075.1	0.221309	0.577925	0.15822	0.860442	SPO0770					hypothetical protein
SPO0771	AAV94076.1	0.0973216	0.828374	-0.0767603	0.930657	SPO0771					membrane protein
SPO0772	AAV94077.1	-1.80934	1.28671e-15	-2.17748	1.17861e-07	SPO0772					enoyl-CoA hydratase/isomerase/3-hydroxyacyl-CoA dehydrogenase
SPO0773	AAV94078.1	-2.18295	4.47691e-16	-1.86462	6.22003e-05	SPO0773					acetyl-CoA acyltransferase/thiolase family protein
SPO0774	AAV94079.1	-2.21726	3.12319e-15	-1.85113	0.000173788	SPO0774					acyl-CoA dehydrogenase family protein
SPO0775	AAV94080.1	-2.16417	2.73752e-22	-1.78744	1.65132e-05	SPO0775					acyl-CoA dehydrogenase family protein
SPO0776	AAV94081.1	-2.04837	8.24582e-13	-1.75948	3.67804e-05	SPO0776					putative protein TIGR00369
SPO0777	AAV94082.1	-2.30582	1.8062e-11	-1.89901	1.41802e-05	SPO0777					enoyl-CoA hydratase/isomerase family protein
SPO0778	AAV94083.1	-2.05096	1.42518e-14	-1.4929	0.000170297	SPO0778					long-chain-fatty-acid--CoA ligase
SPO0779	AAV94084.1	-0.188217	0.597407	0.502065	0.425517	rpe					ribulose-phosphate 3-epimerase
SPO0780	AAV94085.1	-1.86685	0.00298088	-1.22232	0.163274	phnC					phosphonate ABC transporter
SPO0781	AAV94086.1	-1.33469	0.000588918	-0.611343	0.451654	phnD					phosphonate ABC transporter
SPO0782	AAV94087.1	-2.05267	0.00497008	-1.79643	0.038301	phnE-1					phosphonate ABC transporter
SPO0783	AAV94088.1	-1.49295	0.0108953	-1.42625	0.0699921	phnE-2					phosphonate ABC transporter
SPO0784	AAV94089.1	-0.145505	0.846736	-1.28099	0.23697	SPO0784					chloramphenicol acetyltransferase
SPO0785	AAV94090.1	-0.118636	0.804794	-0.148581	0.857256	SPO0785					putative2-dehydro-3-deoxygalactonokinase
SPO0786	AAV94091.1	0.529321	0.021126	0.996677	0.0483762	SPO0786					thioesterase family protein
SPO0787	AAV94092.1	0.460114	0.091376	0.473498	0.452677	gph-1					phosphoglycolate phosphatase
SPO0788	AAV94093.1	-1.39615	6.3108e-07	-1.1077	0.0668111	SPO0788					metallo-beta-lactamase family protein
SPO0789	AAV94094.1	1.94213	1.36597e-07	0.475839	0.632073	SPO0789					hypothetical protein
SPO0790	AAV94095.1	2.34339	5.22631e-11	-0.286161	0.822335	SPO0790					hypothetical protein
SPO0791	AAV94096.1	0.214943	0.464774	0.482285	0.490133	SPO0791					M23/M37 peptidase/aminotransferase
SPO0792	AAV94097.1	0.650113	0.00124262	0.527724	0.322307	SPO0792					6-phosphogluconate dehydrogenase domain protein
SPO0793	AAV94098.1	-0.944972	0.0456535	-2.74297	2.0177e-09	cueR					Cu(I)-responsive transcriptional regulator
SPO0794	AAV94099.1	-1.2564	0.00306225	-2.44995	7.35485e-10	SPO0794					copper-translocating P-type ATPase
SPO0795	AAV94100.1	0.605169	0.251493	-0.539821	0.506518	SPO0795					oxidoreductase
SPO0796	AAV94101.1	0.354783	0.337216	-0.14996	0.866172	SPO0796					hypothetical protein
SPO0797	AAV94102.1	0.377874	0.300234	-0.00573272	0.997585	SPO0797					bile acid transporter family protein
SPO0798	AAV94103.1	0.114444	0.86294	0.0474787	0.956222	SPO0798					monooxygenase domain protein
SPO0799	AAV94104.1	0.382793	0.454701	-0.60155	0.444458	SPO0799					transcriptional regulator
SPO0800	AAV94105.1	0.108721	0.786563	-0.437201	0.467667	SPO0800					choline sulfatase
SPO0801	AAV94106.1	-0.149928	0.535898	-0.578704	0.313806	fadD					4-coumarate:CoA ligase
SPO0802	AAV94107.1	-0.437764	0.066866	1.18647	0.0200115	rpsA					ribosomal protein S1
SPO0803	AAV94108.1	0.896678	0.00567366	-0.0526404	0.950416	SPO0803					NUDIX domain protein
SPO0804	AAV94109.1	0.0415183	0.872874	-0.304073	0.600405	ihfB					integration host factor
SPO0805	AAV94110.1	-0.118035	0.693143	-0.173478	0.792052	SPO0805					hypothetical protein
SPO0806	AAV94111.1	-0.297989	0.200798	0.329175	0.594465	trpF					N-(5'phosphoribosyl)anthranilate isomerase
SPO0807	AAV94112.1	-0.149491	0.809223	2.33379	1.10721e-05	SPO0807					hypothetical protein
SPO0808	AAV94113.1	0.440717	0.0109999	0.729772	0.202149	trpB					tryptophan synthase
SPO0809	AAV94114.1	-0.741179	0.000345713	-1.10306	0.011452	SPO0809					hypothetical protein
SPO0810	AAV94115.1	-1.01855	0.000221651	-1.71027	4.75043e-05	SPO0810					6-aminohexanoate-dimer hydrolase
SPO0811	AAV94116.1	0.103445	0.669483	0.124151	0.860373	pth					peptidyl-tRNA hydrolase
SPO0812	AAV94117.1	-0.185285	0.369062	0.713912	0.245337	rplY					ribosomal protein L25
SPO0813	AAV94118.1	0.421339	0.06902	-0.148971	0.860189	SPO0813					L-lactate dehydrogenase
SPO0814	AAV94119.1	0.826955	0.0121743	0.243818	0.728194	SPO0814					MaoC domain protein
SPO0815	AAV94120.1	-0.261438	0.455256	0.747322	0.189792	trpA					tryptophan synthase
SPO0816	AAV94121.1	0.199654	0.709743	0.360294	0.647736	SPO0816					hypothetical protein
SPO0817	AAV94122.1	-0.426467	0.308567	1.06236	0.0406863	ychF					GTP-binding protein YchF
SPO0818	AAV94123.1	0.502459	0.0267294	0.159268	0.844971	SPO0818					MAPEG family protein
SPO0819	AAV94124.1	0.0763372	0.891365	-0.858149	0.192668	SPO0819					amidohydrolase domain protein
SPO0820	AAV94125.1	-0.109649	0.737152	0.0155745	0.988874	SPO0820					CAIB/BAIF family protein
SPO0821	AAV94126.1	0.388253	0.0693263	0.620795	0.283184	SPO0821					transcriptional regulator
SPO0822	AAV94127.1	-0.07848	0.809055	0.0123739	0.992748	SPO0822					branched-chain amino acid ABC transporter
SPO0823	AAV94128.1	-0.115842	0.732122	-0.0500269	0.953517	SPO0823					branched-chain amino acid ABC transporter
SPO0824	AAV94129.1	-0.116103	0.665677	-0.388223	0.49706	SPO0824					branched-chain amino acid ABC transporter
SPO0825	AAV94130.1	0.193373	0.568331	-0.0789567	0.928552	SPO0825					branched-chain amino acid ABC transporter
SPO0826	AAV94131.1	-0.160268	0.620235	-0.0029656	0.998545	SPO0826					hypothetical protein
SPO0827	AAV94132.1	-0.118564	0.689495	-0.350099	0.591755	SPO0827					hypothetical protein
SPO0828	AAV94133.1	0.159012	0.70089	-0.601984	0.439237	SPO0828					hypothetical protein
SPO0829	AAV94134.1	-0.182245	0.52094	-0.979497	0.122123	SPO0829					hypothetical protein
SPO0830	AAV94135.1	0.724902	NA	-0.854021	0.080884	SPO0830					xanthine dehydrogenase family protein
SPO0831	AAV94136.1	1.38916	0.0120201	-0.560472	0.591755	SPO0831					xanthine dehydrogenase family protein
SPO0832	AAV94137.1	0.19773	0.508355	-0.115052	0.882112	SPO0832					transcriptional regulator
SPO0833	AAV94138.1	-1.58384	2.39791e-14	2.28562	1.60461e-05	SPO0833					formate dehydrogenase
SPO0834	AAV94139.1	-1.75363	1.66518e-12	0.360714	0.627775	SPO0834					formate dehydrogenase
SPO0835	AAV94140.1	0.104179	0.65304	0.130501	0.860373	SPO0835					cyclase
SPO0836	AAV94141.1	0.211905	0.482038	0.311971	0.632826	SPO0836					hypothetical protein
SPO0837	AAV94142.1	-0.145729	0.68893	1.0626	0.0169526	SPO0837					hypothetical protein
SPO0838	AAV94143.1	-0.458055	0.319114	0.341474	0.566609	SPO0838					associated gene for polyketide biosynthesis
SPO0839	AAV94144.1	-0.489969	0.0392478	1.63844	3.93069e-05	SPO0839					exopolysaccharide biosynthesis domain protein
SPO0840	AAV94145.1	0.441575	0.134873	0.322766	0.600405	SPO0840					chain length determinant protein
SPO0841	AAV94146.1	-0.14317	0.617106	-0.113415	0.872073	SPO0841					associated gene for polyketide biosynthesis
SPO0842	AAV94147.1	-0.577953	0.00881772	-0.00803773	0.99627	SPO0842	GT4(224-372)	N	GT4	N	associated gene for polyketide biosynthesis
SPO0843	AAV94148.1	0.166835	0.647248	-0.0680486	0.940578	SPO0843	GT2_Glycos_transf_2(6-138)	N	GT2	N	glycosyl transferase
SPO0844	AAV94149.1	-0.169473	0.473495	0.10964	0.875591	SPO0844					hypothetical protein
SPO0845	AAV94150.1	0.0560452	0.846736	0.502808	0.407073	SPO0845					hypothetical protein
SPO0846	AAV94151.1	-0.474819	0.100115	0.299163	0.667633	SPO0846					associated gene for polyketide biosynthesis
SPO0847	AAV94152.1	-0.726541	4.23523e-05	0.403521	0.50166	SPO0847					polyketide synthase core protein. non-ribosomal protein-like T1PKS
SPO0848	AAV94153.1	-0.695751	0.00537565	0.502411	0.432328	SPO0848					glycosyl transferase
SPO0849	AAV94154.1	-0.491876	0.0166336	0.348533	0.544069	SPO0849					polyketide synthase core protein. non-ribosomal protein-like T1PKS
SPO0850	AAV94155.1	0.638169	0.0878324	0.491795	0.429892	SPO0850					hypothetical protein
SPO0851	AAV94156.1	-0.0236158	0.9322	-0.185675	0.853654	SPO0851	GT26(57-229)	GT26	GT26	N	glycosyl transferase
SPO0852	AAV94157.1	0.135849	0.670143	0.523806	0.359075	SPO0852					associated gene for polyketide biosynthesis
SPO0853	AAV94158.1	0.0033054	0.99324	0.50667	0.435229	SPO0853					associated gene for polyketide biosynthesis
SPO0854	AAV94159.1	0.657984	0.0205051	0.442796	0.435879	SPO0854	GT4(184-323)	N	GT4	N	associated gene for polyketide biosynthesis
SPO0855	AAV94160.1	4.40614	1.55666e-48	2.03945	0.0036022	xylB					xylulose kinase
SPO0856	AAV94161.1	4.5598	3.7849e-44	4.8089	7.43534e-34	xylA					xylose isomerase
SPO0857	AAV94162.1	4.75092	9.43514e-46	3.94045	2.60119e-17	galM					aldose 1-epimerase
SPO0858	AAV94163.1	4.05168	2.63685e-27	4.10236	4.88519e-18	SPO0858					methylamine utilization protein MauG
SPO0859	AAV94164.1	3.38612	1.92366e-44	2.58743	1.67431e-12	SPO0859					FG-GAP repeat domain protein
SPO0860	AAV94165.1	3.69162	1.2469e-57	1.56569	0.00343306	SPO0860					xylose repressor
SPO0861	AAV94166.1	4.65094	4.44917e-38	3.31248	1.82525e-08	xylF					xylose ABC transporter
SPO0862	AAV94167.1	5.04024	3.98401e-36	4.99416	2.07666e-34	xylH					xylose ABC transporter
SPO0863	AAV94168.1	4.4326	2.25248e-43	4.79618	1.60586e-30	xylG					xylose ABC transporter
SPO0864	AAV94169.1	4.41116	4.61409e-58	4.05287	3.71231e-19	SPO0864					putativeglucokinase
SPO0865	AAV94170.1	4.07019	5.27276e-54	4.48423	6.7176e-28	SPO0865					oxidoreductase
SPO0866	AAV94171.1	0.212885	0.498147	0.159762	0.823578	SPO0866					gamma-glutamyltranspeptidase
SPO0867	AAV94172.1	0.539878	0.00621232	0.45288	0.405971	SPO0867					hypothetical protein
SPO0868	AAV94173.1	0.254055	0.191328	0.379364	0.50202	SPO0868					outer membrane protein
SPO0869	AAV94174.1	-0.0786554	0.824898	-0.596045	0.347012	SPO0869					hypothetical protein
SPO0870	AAV94175.1	-0.127616	0.709103	-0.510677	0.370283	SPO0870					transcriptional regulator
SPO0871	AAV94176.1	0.365086	0.298609	-1.1666	0.0563077	SPO0871					5-hydroxyisourate hydrolase
SPO0872	AAV94177.1	-0.504314	0.123917	-1.08402	0.103799	SPO0872	N	CE4	CE4	N	uricase
SPO0873	AAV94178.1	-0.11817	0.813305	-0.456138	0.567672	allA					Ureidoglycolate hydrolase
SPO0874	AAV94179.1	0.174156	0.608039	0.086193	0.917044	SPO0874					xanthine/uracil permease family protein
SPO0875	AAV94180.1	0.451197	0.0282669	0.249615	0.704345	gap-2					glyceraldehyde-3-phosphate dehydrogenase
SPO0876	AAV94181.1	-2.39867	1.76304e-09	-1.35164	0.0036022	ylbA					(S)-ureidoglycine aminohydrolase
SPO0876a	AHB86012.1	0.517407	0.0188871	-0.249428	0.733505	SPO0876a					hypothetical protein
SPO0877	AAV94182.2	0.0667673	0.83912	0.0728576	0.926393	SPO0877					hypothetical protein
SPO0878	AAV94183.1	0.580436	0.0103557	0.335043	0.585697	gcvH-1					glycine cleavage system H protein
SPO0879	AAV94184.1	-0.429917	0.0576386	-1.21566	0.00460375	SPO0879					acyl-CoA dehydrogenase family protein
SPO0880	AAV94185.1	-0.557008	0.00661971	-1.22827	0.0165512	SPO0880					hypothetical protein
SPO0881	AAV94186.1	0.323313	0.278297	-0.330428	0.643234	SPO0881					hypothetical protein
SPO0882	AAV94187.1	-0.63348	0.250014	-4.05614	4.26147e-16	SPO0882					hypothetical protein
SPO0883	AAV94188.1	0.504922	0.0124732	-0.00973646	0.993708	SPO0883					hypothetical protein
SPO0884	AAV94189.1	0.331146	0.170752	-0.211312	0.748741	SPO0884					hypothetical protein
SPO0885	AAV94190.1	0.356209	0.120325	0.196691	0.78365	SPO0885					hydrolase
SPO0886	AAV94191.1	0.418146	0.28432	1.79127	0.00409193	groES					chaperonin
SPO0887	AAV94192.1	0.259702	0.454701	1.05797	0.100535	groEL					chaperonin
SPO0888	AAV94193.1	-0.391354	0.180483	1.23207	0.00398655	SPO0888					acetyltransferase
SPO0889	AAV94194.1	-0.496437	0.130962	0.317004	0.66513	SPO0889					hypothetical protein
SPO0890	AAV94195.1	-0.331503	0.359156	-0.00137732	0.999164	SPO0890					lipase
SPO0891	AAV94196.1	-0.363167	0.359657	0.332168	0.736406	SPO0891					alkylphosphonate utilization protein PhnM
SPO0892	AAV94197.1	-0.0460029	0.846736	0.601426	0.342975	purK					phosphoribosylaminoimidazole carboxylase
SPO0893	AAV94198.1	-0.521186	0.0556175	0.104836	0.918233	purE					phosphoribosylaminoimidazole carboxylase
SPO0894	AAV94199.1	-0.0107069	0.977741	-0.345406	0.575294	SPO0894					hypothetical protein
SPO0895	AAV94200.1	-1.34113	7.52906e-09	-0.105545	0.875591	SPO0895					heat shock protein
SPO0896	AAV94201.1	-2.17803	7.60793e-13	0.341254	0.587585	SPO0896					hypothetical protein
SPO0897	AAV94202.1	-1.052	8.0138e-07	0.218676	0.779644	SPO0897					phenazine biosynthesis protein
SPO0898	AAV94203.1	-1.25158	9.3769e-07	0.3266	0.683375	SPO0898	N	GT0	GT0	N	hypothetical protein
SPO0899	AAV94204.1	-0.020698	0.954091	0.0924861	0.894376	SPO0899					hypothetical protein
SPO0900	AAV94205.1	1.27437	3.78717e-12	0.567095	0.255592	sat					sulfate adenylyltransferase
SPO0901	AAV94206.1	0.222715	0.373027	0.0335732	0.969393	SPO0901					adenylate/guanylate cyclase
SPO0902	AAV94207.1	-0.762144	0.0237134	0.260865	0.795781	SPO0902					hypothetical protein
SPO0903	AAV94208.1	-0.940144	0.000265555	0.519312	0.407073	trxB					thioredoxin-disulfide reductase
SPO0904	AAV94209.1	-0.358157	0.237892	-0.434768	0.510185	SPO0904					leucine-responsive regulatory protein
SPO0905	AAV94210.1	0.22736	0.495392	1.85056	1.34301e-05	SPO0905					hypothetical protein
SPO0906	AAV94211.1	0.139754	0.594594	-0.0209669	0.984411	SPO0906					putative protein TIGR00726
SPO0907	AAV94212.1	-0.64202	0.018662	-0.11818	0.895804	SPO0907					hypothetical protein
SPO0908	AAV94213.1	-0.859445	0.000209472	0.0871754	0.908121	lgt					prolipoprotein diacylglyceryl transferase
SPO0909	AAV94214.1	-1.14002	0.00767087	-0.347308	0.574919	SPO0909					hypothetical protein
SPO0910	AAV94215.1	0.532595	0.0214465	0.902409	0.146405	SPO0910					hypothetical protein
SPO0911	AAV94216.1	0.380639	0.139704	0.725498	0.191134	proC					pyrroline-5-carboxylate reductase
SPO0912	AAV94217.1	0.281523	0.301333	1.11027	0.0377931	csaA					chaperonin csaA
SPO0913	AAV94218.1	0.66765	0.00181591	0.812673	0.0928273	SPO0913					D-isomer specific 2-hydroxyacid dehydrogenase family protein
SPO0914	AAV94219.1	-0.234565	0.277387	0.653694	0.227126	tdk					thymidine kinase
SPO0915	AAV94220.1	0.74184	0.0134899	-0.198128	0.795781	SPO0915					hypothetical protein
SPO0916	AAV94221.1	1.03367	0.00425503	-0.0857592	0.916352	SPO0916					hypothetical protein
SPO0917	AAV94222.1	-0.109148	0.844111	-0.173822	0.826804	SPO0917					glyoxalase family protein
SPO0918	AAV94223.1	-1.33323	6.11609e-08	0.68139	0.215932	fabH-1					3-oxoacyl-[acyl-carrier-protein] synthase III
SPO0919	AAV94224.1	-3.9034	2.81236e-14	-0.834097	0.080884	SPO0919					transcriptional regulator
SPO0920	AAV94225.1	-2.98111	3.79974e-05	-0.947724	0.0421609	SPO0920					efflux transporter
SPO0921	AAV94226.1	-2.53847	1.09633e-09	-1.36852	0.00115848	SPO0921					transporter
SPO0922	AAV94227.1	0.771333	0.0575237	-0.0071008	0.99627	SPO0922					hypothetical protein
SPO0923	AAV94228.1	-0.364977	0.304739	0.56571	0.326588	carB					carbamoyl-phosphate synthase
SPO0924	AAV94229.1	0.0371652	0.939553	0.102642	0.917044	pabB					para-aminobenzoate synthase component I
SPO0925	AAV94230.1	0.421267	0.301896	-0.438087	0.609918	SPO0925					hypothetical protein
SPO0926	AAV94231.1	-0.0458801	0.897018	0.927619	0.107697	aspS					aspartyl-tRNA synthetase
SPO0927	AAV94232.1	-0.0868764	0.855614	1.00841	0.249962	SPO0927					hypothetical protein
SPO0928	AAV94233.1	0.780552	0.00219748	0.959161	0.0605222	SPO0928					hypothetical protein
SPO0929	AAV94234.1	0.480874	0.136726	1.14354	0.0398107	SPO0929					type II DNA modification methyltransferase
SPO0930	AAV94235.1	-0.493195	0.19469	3.12886	9.05155e-08	SPO0930					hypothetical protein
SPO0931	AAV94236.1	-0.146414	0.730573	3.48259	4.27971e-08	SPO0931					response regulator
SPO0932	AAV94237.1	0.490861	0.010141	0.765473	0.19335	SPO0932					methylmalonyl-CoA epimerase
SPO0933	AAV94238.1	-0.0903714	0.736393	-0.565218	0.355609	SPO0933					hypothetical protein
SPO0934	AAV94239.1	-2.24553	1.22589e-08	0.316523	0.716157	SPO0934					hypothetical protein
SPO0935	AAV94240.1	-2.62492	6.15864e-31	0.30346	0.630206	SPO0935					nitroreductase family protein
SPO0936	AAV94241.1	0.992034	0.0617763	-0.449584	0.51739	SPO0936					hypothetical protein
SPO0937	AAV94242.1	0.989218	0.00421691	-0.218087	0.792708	SPO0937					hypothetical protein
SPO0938	AAV94243.1	1.13178	0.000973668	-0.080262	0.917497	SPO0938					hypothetical protein
SPO0939	AAV94244.1	0.380042	0.215004	0.214351	0.770128	SPO0939					peptidase
SPO0940	AAV94245.1	0.517234	0.0955578	0.11828	0.882088	SPO0940					hypothetical protein
SPO0941	AAV94246.1	0.951951	0.0459105	0.329224	0.708147	SPO0941					hypothetical protein
SPO0942	AAV94247.1	-0.116922	0.872076	-0.349776	0.687238	SPO0942					hypothetical protein
SPO0943	AAV94248.1	-0.336609	0.263792	-0.601781	0.229877	SPO0943					hypothetical protein
SPO0944	AAV94249.1	-0.312973	0.268146	0.545539	0.359075	rimO					Ribosomal protein S12 methylthiotransferase RimO (EC 2.8.4.4)
SPO0945	AAV94250.1	-0.80256	0.0730153	0.156732	0.831407	SPO0945					AsmA family protein
SPO0946	AAV94251.2	-0.39011	0.0324025	0.714544	0.144365	algC					phosphomannomutase/phosphoglucomutase
SPO0947	AAV94252.1	-0.106294	0.583359	0.625889	0.203507	kdsA					3-deoxy-8-phosphooctulonate synthase
SPO0948	AAV94253.1	-0.300908	0.242558	0.46676	0.397201	kpsE					BexC/CtrB/KpsE familycapsular polysaccharide export inner-membrane protein
SPO0949	AAV94254.1	-0.217222	0.179543	0.24168	0.721495	kpsT					capsular polysaccharide export ATP-binding protein
SPO0950	AAV94255.1	0.582307	0.0998865	-0.446057	0.518058	SPO0950					uracil-DNA glycosylase
SPO0951	AAV94256.1	-0.474836	0.291304	-0.239098	0.790548	SPO0951					hypothetical protein
SPO0952	AAV94257.1	0.0125197	0.983194	-1.00246	0.0683762	SPO0952					hypothetical protein
SPO0953	AAV94258.1	-0.273709	0.27736	-1.25768	0.00275936	SPO0953					hypothetical protein
SPO0954	AAV94259.1	1.74268	8.92971e-05	-0.0769491	0.920304	SPO0954					hypothetical protein
SPO0955	AAV94260.1	-0.311371	0.220249	-0.198978	0.796691	SPO0955					amidohydrolase domain protein
SPO0956	AAV94261.1	-0.211139	0.287184	0.111372	0.873086	SPO0956					hypothetical protein
SPO0957	AAV94262.1	-0.385583	0.158884	-0.536827	0.497939	SPO0957					ABC transporter
SPO0958	AAV94263.1	0.183538	0.569637	-0.446123	0.488365	SPO0958					hypothetical protein
SPO0959	AAV94264.1	0.73716	0.00135876	0.26859	0.711869	SPO0959					hypothetical protein
SPO0960	AAV94265.1	-0.172102	0.71213	0.13449	0.863706	SPO0960					transcriptional regulator
SPO0961	AAV94266.1	0.355287	0.464774	-0.345015	0.562789	SPO0961					hypothetical protein
SPO0962	AAV94267.1	-0.35122	0.263656	0.784145	0.135347	argD					acetylornithine aminotransferase
SPO0963	AAV94268.1	-0.271294	0.388428	0.39596	0.543289	argF					ornithine carbamoyltransferase
SPO0964	AAV94269.1	-0.05145	0.884933	-0.771919	0.191112	argC-1					N-acetyl-gamma-glutamyl-phosphate reductase
SPO0965	AAV94270.1	-0.463811	0.189437	-1.3402	0.0847514	SPO0965					acetyltransferase
SPO0966	AAV94271.1	0.734338	0.00533414	-0.468451	0.430213	panE-1					2-dehydropantoate 2-reductase
SPO0967	AAV94272.1	-0.760849	0.00742998	-0.521826	0.330122	SPO0967					phosphate transporter family protein
SPO0968	AAV94273.1	-2.4894	1.14304e-36	-1.65363	0.000768235	SPO0968					hydrolase
SPO0970	AAV94274.1	-0.525952	0.286785	0.120236	0.866172	apqZ					aquaporin Z
SPO0971	AAV94275.1	-0.594446	0.180422	0.187743	0.792108	SPO0971	AA3_2(8-532)	AA3	AA3	N	oxidoreductase
SPO0972	AAV94276.1	-0.0961944	0.712673	-0.218682	0.800521	hrpB					ATP-dependent helicase HrpB
SPO0973	AAV94277.1	0.126115	0.742952	0.294818	0.647736	SPO0973					LAO/AO transport system ATPase
SPO0974	AAV94278.1	0.304742	0.555296	0.988896	0.0527725	rpmB					ribosomal protein L28
SPO0975	AAV94279.1	-0.259927	0.213565	0.473764	0.455379	SPO0975					hypothetical protein
SPO0976	AAV94280.1	-0.388117	0.113916	-0.126061	0.864177	SPO0976					hypothetical protein
SPO0977	AAV94281.1	0.941986	0.00251967	-0.390352	0.518153	SPO0977					ornithine cyclodeaminase/mu-crystallin family protein
SPO0978	AAV94282.1	0.738066	0.00185997	-0.0917979	0.911677	SPO0978					CobB
SPO0979	AAV94283.1	-0.00326613	0.994068	-0.12525	0.882589	SPO0979					low molecular weight phosphotyrosine protein phosphatase
SPO0980	AAV94284.1	0.495196	0.0977875	0.692554	0.21803	SPO0980					transcriptional regulator
SPO0981	AAV94285.1	0.810778	0.0297112	-0.458735	0.633953	SPO0981					histidinol dehydrogenase
SPO0982	AAV94286.1	0.985703	0.00404602	0.010594	0.992954	SPO0982					hypothetical protein
SPO0983	AAV94287.1	-0.528786	0.102967	0.887994	0.0834104	lepA					GTP-binding protein LepA
SPO0984	AAV94288.1	0.344477	0.329931	-0.276801	0.779644	znuB					zinc ABC transporter
SPO0985	AAV94289.1	-0.0687764	0.892143	-0.164705	0.858374	znuC					zinc ABC transporter
SPO0986	AAV94290.1	0.0303408	0.957259	0.101962	0.901336	zur					zinc uptake regulation protein
SPO0987	AAV94291.1	0.236862	0.568331	-0.394029	0.643195	znuA					zinc ABC transporter
SPO0988	AAV94292.1	-0.885248	6.35661e-05	-0.393401	0.48367	SPO0988					YeeE/YedE family protein
SPO0989	AAV94293.1	-1.00529	1.27927e-07	-0.383603	0.527857	SPO0989					transcriptional regulator SoxR
SPO0990	AAV94294.1	-1.29973	3.80455e-06	-1.08131	0.0396941	soxS					regulatory protein SoxS
SPO0991	AAV94295.1	-0.938908	0.00101882	-1.41477	0.00244899	soxV					sulfur oxidation V protein
SPO0992	AAV94296.1	-0.796093	0.000109805	-0.691413	0.25447	soxW					thioredoxin SoxW
SPO0993	AAV94297.1	-2.01395	2.5638e-12	-1.68202	0.00217927	soxX					monoheme cytochrome c SoxX
SPO0994	AAV94298.1	-1.93656	1.83697e-11	-1.94536	0.000109409	soxY					sulfur oxidation Y protein
SPO0995	AAV94299.1	-1.76314	6.31923e-08	-1.64868	0.00337923	soxZ					sulfur oxidation Z protein
SPO0996	AAV94300.1	-1.8839	7.36483e-07	-1.91464	0.000101981	soxA					diheme cytochrome c SoxA
SPO0997	AAV94301.1	-2.31705	1.65981e-14	-2.02652	6.14067e-05	soxB					sulfur oxidation B protein
SPO0998	AAV94302.1	-3.29458	5.05045e-37	-2.48144	3.53921e-07	soxC					sulfur oxidation molybdopterin C protein
SPO0999	AAV94303.1	-3.42497	6.20542e-58	-2.68441	3.79958e-08	soxD					diheme cytochrome c SoxD
SPO1000	AAV94304.1	-2.38229	4.70084e-30	-1.53088	0.000504146	soxE					diheme cytochrome c SoxE
SPO1001	AAV94305.1	-1.84362	2.80752e-09	-1.27856	0.0107265	soxF					sulfur oxidation F protein
SPO1002	AAV94306.1	-0.279888	0.482393	0.499336	0.40492	SPO1002					transcriptional regulator
SPO1003	AAV94307.2	0.19534	0.280095	0.657589	0.263867	clpP					ATP-dependent Clp protease
SPO1004	AAV94308.2	0.366747	0.0229454	0.184338	0.795781	clpX					ATP-dependent Clp protease
SPO1005	AAV94309.1	0.397266	0.0158666	0.430231	0.507372	SPO1005					endoribonuclease L-PSP family protein
SPO1006	AAV94310.1	0.154698	0.481345	0.342857	0.562789	SPO1006					NADH dehydrogenase subunit
SPO1007	AAV94311.1	0.00843433	0.977741	0.42029	0.452102	SPO1007					hypothetical protein
SPO1008	AAV94312.1	0.230686	0.294362	0.579201	0.293642	SPO1008					hypothetical protein
SPO1009	AAV94313.1	0.229365	0.488644	0.333992	0.739701	aat					leucyl/phenylalanyl-tRNA--protein transferase
SPO1010	AAV94314.1	0.00229992	0.993546	0.859233	0.0989863	accC					acetyl-CoA carboxylase
SPO1011	AAV94315.1	-0.19086	0.399948	0.694177	0.168817	accB					acetyl-CoA carboxylase
SPO1012	AAV94317.1	0.738827	0.00447821	-0.378969	0.537169	SPO1012					transcriptional regulator
SPO1013	AAV94316.1	0.286014	0.481021	-0.34577	0.66513	SPO1013					thiolase family protein
SPO1014	AAV94318.1	0.274709	0.475837	-0.842607	0.140844	SPO1014					AMP-binding enzyme
SPO1015	AAV94319.1	-0.0375539	0.944465	-0.441547	0.576415	SPO1015					3-hydroxybutyrate dehydrogenase
SPO1016	AAV94320.1	0.529618	0.143828	0.4292	0.509522	SPO1016					hypothetical protein
SPO1017	AAV94321.1	-2.50613	4.92234e-10	-1.94792	5.16306e-06	SPO1017					lactic acid ABC transporter
SPO1018	AAV94322.1	-2.71722	2.60517e-10	-2.10494	1.50742e-06	SPO1018					lactic acid ABC transporter
SPO1019	AAV94323.1	-2.18005	1.04458e-06	-2.62732	1.47924e-08	SPO1019					lactic acid ABC transporter
SPO1020	AAV94324.1	-1.8503	3.44616e-06	-2.70923	4.85067e-06	SPO1020					lactic acid ABC transporter
SPO1021	AAV94325.1	-1.89607	3.57268e-09	-2.80451	3.49948e-07	SPO1021					lactic acid ABC transporter
SPO1022	AAV94326.1	-0.556746	0.164216	-2.76636	5.57492e-06	SPO1022					transcriptional regulator
SPO1023	AAV94327.1	-0.224372	0.453962	-0.915564	0.108784	SPO1023					response regulator
SPO1024	AAV94328.1	0.110177	0.795436	-0.671347	0.226578	SPO1024					hypothetical protein
SPO1025	AAV94329.1	-0.231039	0.227849	-0.441707	0.42088	SPO1025					sensor histidine kinase
SPO1026	AAV94330.1	-0.287524	0.275001	3.26592	7.6114e-10	SPO1026					hypothetical protein
SPO1027	AAV94331.1	-0.329366	0.0968878	0.210564	0.779644	SPO1027					putative protein TIGR01244
SPO1028	AAV94332.1	-1.35143	5.40033e-07	-0.394262	0.636375	SPO1028					YeeE/YedE family protein
SPO1029	AAV94333.1	-0.974436	0.000444227	-0.0961525	0.921	SPO1029					YeeE/YedE family protein
SPO1030	AAV94334.1	-1.10161	1.69887e-06	0.20436	0.780481	SPO1030					metallo-beta-lactamase family protein
SPO1031	AAV94335.1	-1.09693	2.34425e-07	-0.950638	0.202149	SPO1031					hypothetical protein
SPO1032	AAV94336.1	0.168431	0.730523	-0.38914	0.648251	SPO1032					hypothetical protein
SPO1033	AAV94337.1	-0.520384	0.0284982	0.479582	0.42088	SPO1033					hypothetical protein
SPO1034	AAV94338.1	0.390409	0.0345957	0.285279	0.653553	SPO1034					hypothetical protein
SPO1036	AAV94339.1	0.466518	0.0929119	-0.098861	0.894364	SPO1036					site-specific recombinase
SPO1037	AAV94340.1	-0.425129	0.00790093	0.0665394	0.940578	SPO1037					hypothetical protein
SPO1038	AAV94341.1	0.183417	0.835136	0.264889	0.779644	SPO1038					hypothetical protein
SPO1039	AAV94342.1	0.268422	0.69552	-0.969357	0.196156	SPO1039					hypothetical protein
SPO1040	AAV94343.1	1.19111	0.122077	-0.767136	0.506825	SPO1040					hypothetical protein
SPO1041	AAV94344.1	0.0864333	0.879159	0.093896	0.926138	SPO1041					hypothetical protein
SPO1042	AAV94345.1	0.752727	0.139917	0.111013	0.921	SPO1042					hypothetical protein
SPO1043	AAV94346.1	0.570221	0.440359	-0.599283	0.626199	SPO1043					hypothetical protein
SPO1044	AAV94347.1	0.3246	0.647248	-0.687165	0.457624	SPO1044					hypothetical protein
SPO1044a	AHB86013.1	0.940178	0.00981108	-0.0797326	0.928104	SPO1044a					hypothetical protein
SPO1045	AAV97132.1	0.710677	0.0205913	0.193362	0.797633	SPO1045					hypothetical protein
SPO1046	AAV97131.1	0.796751	0.00971059	0.330347	0.631666	SPO1046					hypothetical protein
SPO1047	AAV97130.1	0.496269	0.0454107	0.37181	0.524143	SPO1047					RNA-dependent DNA polymerase
SPO1048	AAV94348.1	0.59918	0.00126915	0.86352	0.103799	SPO1048					hypothetical protein
SPO1049	AAV94349.1	0.338663	0.0507971	0.502652	0.479132	SPO1049					DNA methylase
SPO1050	AAV94350.1	-0.221364	0.439829	-0.10171	0.895804	SPO1050					site-specific recombinase
SPO1051	AAV94351.1	0.276853	0.805589	-2.01645	0.0380172	SPO1051					hypothetical protein
SPO1052	AAV94352.1	-0.557342	0.587162	-2.68203	0.0227202	SPO1052					hypothetical protein
SPO1053	AAV94353.1	-0.204629	0.624916	0.387122	0.607462	SPO1053					hypothetical protein
SPO1054	AAV94354.1	-0.285173	0.781182	-0.936598	0.432328	SPO1054					hypothetical protein
SPO1055	AAV94355.1	-0.238688	0.83912	-0.736701	0.42088	SPO1055					hypothetical protein
SPO1056	AAV94356.1	-0.138004	0.895934	-1.58769	0.0580352	SPO1056					hypothetical protein
SPO1057	AAV94357.1	0.507491	0.0950801	-0.260758	0.705503	SPO1057					transcriptional regulator
SPO1058	AAV94358.1	0.0051314	0.987622	0.490268	0.410076	SPO1058					acyltransferase
SPO1059	AAV94359.1	0.929578	0.000134929	2.57713	4.15584e-12	SPO1059					serine/threonine protein kinase
SPO1060	AAV94360.1	1.91268	8.60272e-07	2.75883	3.36193e-06	SPO1060					hypothetical protein
SPO1061	AAV94361.1	1.93639	4.6373e-08	2.97516	2.23693e-09	SPO1061					LysM domain protein
SPO1062	AAV94362.1	1.52409	2.27927e-05	4.14071	4.45271e-31	SPO1062					LysM domain protein
SPO1063	AAV94363.1	1.05677	0.00789167	2.81077	1.22823e-09	SPO1063					hypothetical protein
SPO1064	AAV94364.1	1.46945	5.64491e-05	2.91526	2.66935e-13	SPO1064					putativeserine/threonine protein phosphatase
SPO1065	AAV94365.1	0.919383	0.00243134	1.96423	2.39384e-05	SPO1065					hypothetical protein
SPO1066	AAV94366.1	0.264555	0.279245	1.06008	0.0397642	SPO1066					hypothetical protein
SPO1067	AAV94367.1	0.228303	0.41581	0.780551	0.173873	SPO1067					hypothetical protein
SPO1068	AAV94368.1	0.580502	0.00394174	2.28584	5.08898e-06	SPO1068					hypothetical protein
SPO1069	AAV94369.1	0.739642	0.000790803	2.40042	9.82037e-08	SPO1069					hypothetical protein
SPO1070	AAV94370.1	-0.846396	0.000981079	-1.0513	0.0276105	SPO1070					hypothetical protein
SPO1071	AAV94371.1	-0.200609	0.519684	0.336256	0.64264	SPO1071					glutamine amidotransferase
SPO1072	AAV94372.1	-0.0873972	0.766209	1.12844	0.0304164	SPO1072					putative protein TIGR01033
SPO1073	AAV94373.1	-0.638829	0.0504684	-0.724093	0.321255	SPO1073					bordetella uptake gene family protein
SPO1074	AAV94374.1	-0.61455	0.19469	-1.09891	0.073503	SPO1074					hypothetical protein
SPO1075	AAV94375.1	-0.24535	0.642051	-1.22792	0.0209595	SPO1075					hypothetical protein
SPO1076	AAV94376.1	0.603691	0.000221651	-0.723267	0.146581	SPO1076					trkA-C domain protein
SPO1077	AAV94377.1	-0.0888539	0.84138	0.625972	0.261091	SPO1077					nitroreductase family protein
SPO1078	AAV94378.1	-0.308181	0.569659	0.00750168	0.997083	SPO1078					transcriptional regulator
SPO1079	AAV94379.1	-1.04666	0.0515844	-1.15523	0.2378	SPO1079					L-lysine exporter
SPO1080	AAV94380.1	0.626938	0.0081697	-0.363188	0.66829	SPO1080					hypothetical protein
SPO1081	AAV94381.1	0.384371	0.336676	0.22307	0.806808	SPO1081					hypothetical protein
SPO1082	AAV94382.1	0.134584	0.681311	0.217835	0.774204	betI					HTH-type transcriptional regulator BetI
SPO1083	AAV94383.1	0.657793	0.00537324	0.768961	0.121717	betC					choline sulfatase
SPO1084	AAV94384.1	0.282578	0.455844	-0.786814	0.137437	SPO1084					hypothetical protein
SPO1085	AAV94385.1	0.190316	0.3958	-0.360806	0.527728	SPO1085					hypothetical protein
SPO1086	AAV94386.1	0.521721	0.0188807	0.502485	0.359075	SPO1086					transcriptional regulator
SPO1087	AAV94387.1	0.978551	0.00866941	-0.450796	0.506638	betT					choline tran
SPO1088	AAV94388.1	0.0627328	0.900719	-1.64389	0.019164	betA	AA3_2(3-529)	AA3	AA3_2	N	choline dehydrogenase
SPO1089	AAV94389.1	-0.486074	0.425128	0.573725	0.49067	SPO1089					hypothetical protein
SPO1090	AAV94390.1	0.735908	0.00329383	0.0893742	0.916352	SPO1090					DNA-binding protein
SPO1091	AAV94391.1	-0.268683	0.806384	-1.33596	0.269326	SPO1091					YCII-related domain protein
SPO1092	AAV94392.1	0.215144	0.677265	0.0818589	0.926138	SPO1092					transcriptional regulator
SPO1093	AAV94393.1	-1.28673	1.23992e-06	-0.510427	0.441391	SPO1093					drug resistance transporter
SPO1094	AAV94394.1	1.96167	2.4662e-06	-2.62382	2.75941e-05	pccB					propionyl-CoA carboxylase
SPO1094a	AHB86014.1	1.18807	0.121489	-1.26423	0.0719504	SPO1094a					hypothetical protein
SPO1095	AAV94395.1	0.980597	0.068953	-2.04197	5.18496e-05	SPO1095					hypothetical protein
SPO1096	AAV94396.1	-0.134504	0.905233	-0.708222	0.329571	SPO1096					putativelipoprotein
SPO1097	AAV94397.1	0.0929426	0.835136	-1.00744	0.0683787	SPO1097					hypothetical protein
SPO1098	AAV94398.1	0.750136	0.0510142	-1.04902	0.124892	SPO1098					hypothetical protein
SPO1099	AAV94399.1	0.735333	0.211654	-1.06515	0.188339	SPO1099					hypothetical protein
SPO1100	AAV94400.1	-0.0390003	0.96572	-0.501845	0.38265	SPO1100					putativelipoprotein
SPO1101	AAV94401.1	-1.70706	2.6711e-10	-0.324732	0.590762	pccA					propionyl-CoA carboxylase
SPO1102	AAV94402.1	-1.64059	1.99624e-07	-0.922899	0.115651	SPO1102					putativelipoprotein
SPO1103	AAV94403.1	-0.647005	0.00157634	-0.315948	0.596993	SPO1103					hypothetical protein
SPO1104	AAV94404.1	-0.693524	0.0217818	2.7528	1.54351e-05	SPO1104					hypothetical protein
SPO1105	AAV94405.1	-0.358091	0.102584	1.15202	0.122699	SPO1105					methylmalonyl-CoA mutase
SPO1106	AAV94406.2	0.332332	0.307384	-0.634844	0.342975	SPO1106					hypothetical protein
SPO1107	AAV94407.1	0.788452	0.00860101	-0.312274	0.66053	SPO1107					phosphinothricin N-acetyltransferase
SPO1108	AAV94408.1	0.571077	0.0117991	-0.151677	0.829803	SPO1108					DnaJ-like protein DjlA
SPO1109	AAV94409.1	0.656872	0.015336	-0.128809	0.863925	SPO1109					endonuclease/exonuclease/phosphatase family protein
SPO1110	AAV94410.1	0.240317	0.494146	0.447147	0.441893	SPO1110					transcriptional regulator
SPO1111	AAV94411.1	0.432003	0.301011	-0.762921	0.286259	SPO1111					hypothetical protein
SPO1112	AAV94412.1	-0.231811	0.557219	-0.759402	0.205279	SPO1112					TRAP transporter
SPO1113	AAV94413.1	-0.0580012	0.888358	-1.31013	0.0104464	SPO1113					TRAP transporter
SPO1114	AAV94414.1	0.015562	0.970448	-1.514	0.0020377	SPO1114					TRAP dicarboxylate transporter
SPO1115	AAV94415.1	-0.236052	0.602586	-0.752759	0.310846	SPO1115					hypothetical protein
SPO1116	AAV94416.1	-1.21498	9.88174e-06	-0.526354	0.366118	SPO1116					hypothetical protein
SPO1117	AAV94417.1	0.236489	0.286899	0.0465694	0.953517	SPO1117					phosphatase
SPO1118	AAV94418.1	0.427158	0.0916255	0.351575	0.620744	SPO1118					hypothetical protein
SPO1119	AAV94419.1	0.334157	0.116455	0.0380799	0.962654	SPO1119					membrane protein
SPO1120	AAV94420.1	-0.134429	0.709743	-0.342426	0.636157	SPO1120					hypothetical protein
SPO1121	AAV94421.1	-0.087993	0.779812	0.969522	0.0613653	proS					prolyl-tRNA synthetase
SPO1122	AAV94422.1	-0.486206	0.254018	0.353989	0.590711	SPO1122					hypothetical protein
SPO1123	AAV94423.1	0.293723	0.176083	0.629517	0.229727	lolE					lipoprotein releasing system transmembrane protein LolE
SPO1124	AAV94424.1	0.590084	0.0295984	0.123536	0.905428	lolD					lipoprotein releasing system ATP-binding protein
SPO1125	AAV94425.1	0.183326	0.739873	-0.240179	0.866187	SPO1125					hypothetical protein
SPO1126	AAV94426.1	0.179612	0.802056	-0.332424	0.779644	SPO1126					cytochrome c family protein
SPO1127	AAV94427.1	-0.31013	0.330085	-1.32453	0.0017297	SPO1127					cytochrome c family protein
SPO1128	AAV94428.1	0.819974	0.00167047	0.143666	0.837531	SPO1128					hypothetical protein
SPO1129	AAV94429.1	0.532076	0.0617844	0.0586547	0.940578	SPO1129					hypothetical protein
SPO1130	AAV94430.1	0.866376	0.0155649	0.122018	0.883766	SPO1130					thioesterase family protein
SPO1131	AAV94431.1	0.564826	0.0118799	0.223032	0.768077	SPO1131					glycine betaine/proline ABC transporter
SPO1132	AAV94432.1	0.613862	0.0196408	0.0584473	0.940578	SPO1132					glycine betaine/proline ABC transporter
SPO1133	AAV94433.1	0.485163	0.00390923	-0.128449	0.857735	SPO1133					glycine betaine/proline ABC transporter
SPO1134	AAV94434.1	0.651412	0.00399437	-0.267405	0.756725	SPO1134					NnrU family protein
SPO1135	AAV94435.1	0.198688	0.429432	-0.663281	0.178973	SPO1135					hypothetical protein
SPO1136	AAV94436.1	0.157846	0.639068	-0.104125	0.892782	atf					Diaminobutyric acid transaminase
SPO1137	AAV94437.1	-0.1198	0.855632	-1.04305	0.110908	ssd					Aspartate-semialdehyde dehydrogenase
SPO1138	AAV94438.1	0.148215	0.848388	-0.583019	0.559294	asnC					asnC transcriptional regulator
SPO1139	AAV94439.1	0.154533	0.691364	-0.245003	0.737232	eutE					ectoine utilization protein EutE
SPO1140	AAV94440.1	0.170931	0.617764	-0.0572041	0.942916	eutD					Ectoine hydrolase
SPO1141	AAV94441.1	-0.0234585	0.956457	-0.339975	0.60322	eutC					ornithine cyclodeaminase/mu-crystallin family protein
SPO1142	AAV94442.1	0.377397	0.457766	-1.26139	0.0804246	eutB					hydroxyectoine utilization dehydratase
SPO1143	AAV94443.1	0.12016	0.864367	-1.50867	0.0939213	eutA					Ectoine utilization protein EutA
SPO1144	AAV94444.1	-0.278061	0.762674	-1.32507	0.180793	SPO1144					universal stress protein family protein
SPO1145	AAV94445.1	-0.862509	0.01647	-1.13433	0.0899706	uehC					Ectoine/5-hydroxyectoine TRAP transporter
SPO1146	AAV94446.1	0.43771	0.472934	-1.17323	0.197947	uehB					Ectoine/5-hydroxyectoine TRAP transporter
SPO1147	AAV94447.1	0.690207	0.106651	-0.772959	0.159157	uehA					Ectoine/5-hydroxyectoine TRAP transporter
SPO1148	AAV94448.1	0.120237	0.650306	0.0268904	0.977429	enuR					Ectoine/5-hydroxyectoine transcriptional regulator
SPO1150	AAV94449.1	-0.0432312	0.880472	0.722489	0.183351	SPO1150					RNA methyltransferase
SPO1151	AAV94450.1	-1.08387	0.00518209	-1.80418	5.45812e-06	SPO1151					hypothetical protein
SPO1152	AAV94451.1	0.605407	0.0251285	-0.195554	0.772171	SPO1152					twin-arginine translocation pathway signal sequence domain protein
SPO1153	AAV94452.1	-0.487971	0.0688803	0.226334	0.721937	SPO1153					CoA-binding domain protein
SPO1154	AAV94453.1	0.771373	5.04667e-06	0.719077	0.162063	SPO1154					putativelipoprotein
SPO1155	AAV94454.1	-0.660151	0.091694	0.305142	0.721471	hisE					Phosphoribosyl-ATP pyrophosphatase (EC 3.6.1.31)
SPO1156	AAV94455.1	-0.284313	0.430099	0.367028	0.567389	hisF					imidazole glycerol phosphate synthase
SPO1157	AAV94456.1	0.675206	0.0392478	0.174648	0.834936	SPO1157					hypothetical protein
SPO1158	AAV94457.1	0.0272048	0.943098	0.126582	0.874091	hisA					phosphoribosylformimino-5-aminoimidazole carboxamide ribotide isomerase
SPO1159	AAV94458.1	-0.94459	1.26628e-06	-1.29643	0.00227705	SPO1159					hypothetical protein
SPO1160	AAV94459.1	0.684058	0.21649	-0.697974	0.279552	SPO1160					hypothetical protein
SPO1161	AAV94460.1	-0.914966	0.000587444	-1.10928	0.0136678	SPO1161					transcriptional regulator
SPO1162	AAV94461.1	-0.23056	0.462194	0.225102	0.737408	hisH					imidazole glycerol phosphate synthase
SPO1163	AAV94462.1	-0.504325	0.0352882	0.0360507	0.969677	hisB					imidazoleglycerol-phosphate dehydratase
SPO1164	AAV94463.1	1.11349	3.47749e-05	0.751462	0.135395	SPO1164					hypothetical protein
SPO1165	AAV94464.1	1.43281	0.0010973	-0.245722	0.780481	SPO1165					hypothetical protein
SPO1166	AAV94465.1	-0.25546	0.293805	0.0249224	0.980257	SPO1166					aminotransferase
SPO1168	AAV94466.1	-0.0284958	0.938176	-0.667537	0.199225	SPO1168					hypothetical protein
SPO1171	AAV94467.1	0.635419	0.0313795	1.29487	0.0126082	pyc					pyruvate carboxylase
SPO1172	AAV94468.2	0.972021	2.6711e-10	1.57524	0.000171937	SPO1172					FMN-dependent alpha-hydroxy acid dehydrogenase family protein
SPO1173	AAV94469.1	-0.330481	0.362235	3.6799	6.54809e-10	SPO1173					diguanylate cyclase
SPO1174	AAV94470.2	0.0899325	0.668109	-0.249287	0.705274	SPO1174					DNA helicase II
SPO1175	AAV94471.1	0.0519536	0.908844	-0.263973	0.78365	SPO1175					hypothetical protein
SPO1176	AAV94472.1	-0.298168	0.353537	-0.175828	0.806808	SPO1176					Ser/Thr protein phosphatase family protein
SPO1177	AAV94473.1	-2.08539	5.86815e-17	-0.56643	0.36218	SPO1177					hypothetical protein
SPO1178	AAV94474.1	-0.435264	0.0133934	-0.837791	0.100535	mraZ					Transcriptional regulator MraZ
SPO1179	AAV94475.1	-0.265541	0.15124	-0.377651	0.511691	mraW					S-adenosyl-methyltransferase MraW
SPO1180	AAV94476.1	-0.100876	0.744324	-0.147035	0.83242	SPO1180					hypothetical protein
SPO1181	AAV94477.1	-0.134161	0.460917	-0.315043	0.579346	SPO1181					penicillin-binding protein
SPO1182	AAV94478.1	-0.203298	0.225437	-0.0728523	0.924916	murE					UDP-N-acetylmuramoylalanyl-D-glutamate-2
SPO1183	AAV94479.1	-0.247494	0.200756	-0.299466	0.653553	murF					UDP-N-acetylmuramoyl-tripeptide--D-alanyl-D- alanine ligase
SPO1184	AAV94480.1	-0.242751	0.23585	0.40568	0.486702	mraY					phospho-N-acetylmuramoyl-pentapeptide- transferase
SPO1185	AAV94481.1	0.330707	0.180941	0.335522	0.611509	SPO1185					hypothetical protein
SPO1186	AAV94482.1	-0.0417469	0.884933	0.490309	0.423203	SPO1186					TPR domain protein
SPO1187	AAV94483.1	0.1614	0.502938	0.332907	0.621722	murD					UDP-N-acetylmuramoylalanine--D-glutamate ligase
SPO1188	AAV94484.1	0.230769	0.379861	0.437275	0.487099	SPO1188					putative protein TIGR00275
SPO1189	AAV94485.1	-0.761618	0.0091029	-0.689064	0.294606	SPO1189					hypothetical protein
SPO1190	AAV94486.1	0.243651	0.473495	-0.677754	0.247041	SPO1190					transcriptional regulator family protein
SPO1191	AAV94487.1	-1.14833	0.00507265	-1.09109	0.0656681	gst					glutathione S-transferase
SPO1192	AAV94488.1	-0.741986	0.205499	-1.66966	0.00678975	SPO1192					hypothetical protein
SPO1193	AAV94489.1	-1.18012	0.0769043	-1.01813	0.193918	SPO1193					4-oxalocrotonate tautomerase family protein
SPO1194	AAV94490.1	-0.646996	0.0127431	-1.0552	0.0136589	SPO1194					cell division protein FtsW
SPO1195	AAV94491.1	-0.261412	0.239135	-0.681639	0.194837	murG	GT28(186-348)	GT28	GT28	N	UDP-N-acetylglucosamine--N-acetylmuramyl-(pentapeptide) pyrophosphoryl-undecaprenol N-acetylglucosamine transferase (EC 2.4.1.227)
SPO1196	AAV94492.1	-0.38702	0.0529448	-0.812796	0.0889144	murC					UDP-N-acetylmuramate--alanine ligase
SPO1197	AAV94493.1	-0.27552	0.191056	-1.09795	0.0173896	SPO1197					amino acid permease
SPO1198	AAV94494.1	0.382077	0.108398	0.00706032	0.99627	SPO1198					hypothetical protein
SPO1199	AAV94495.1	0.506223	0.0551903	-0.27284	0.792708	SPO1199					hypothetical protein
SPO1200	AAV94496.1	-0.125028	0.691364	0.426317	0.519365	murB					UDP-N-acetylenolpyruvoylglucosamine reductase
SPO1201	AAV94497.1	0.0375586	0.887976	-1.21696	0.00492358	ddlB					D-alanine--D-alanine ligase
SPO1202	AAV94498.1	-0.139992	0.552594	-0.589888	0.246956	SPO1202					cell division protein ftsQ
SPO1203	AAV94499.1	-0.0587346	0.811559	-0.836025	0.092474	ftsA					cell division protein FtsA
SPO1204	AAV94500.1	0.180266	0.375898	-0.19567	0.799783	ftsZ					cell division protein FtsZ
SPO1205	AAV94501.1	-1.62445	1.93871e-05	-0.691795	0.34317	lpxC	CE11(2-273)	CE11	CE11	N	UDP-3-0-acyl N-acetylglucosamine deacetylase
SPO1206	AAV94502.1	-0.800691	0.00012405	0.38172	0.555341	SPO1206					competence lipoprotein ComL
SPO1207	AAV94503.1	-1.32809	5.59465e-06	0.292354	0.719017	recN					DNA repair protein RecN
SPO1208	AAV94504.1	-0.220641	0.270582	-0.312501	0.632826	SPO1208					voltage-gated chloride channel family protein
SPO1209	AAV94505.1	0.351538	0.0998137	0.0600637	0.940848	SPO1209					MlrC domain protein
SPO1210	AAV94506.1	-0.0236096	0.929812	-0.00545946	0.997493	SPO1210					oligopeptide ABC transporter
SPO1211	AAV94507.1	0.0272979	0.936659	-0.0997002	0.896124	SPO1211					oligopeptide ABC transporter
SPO1212	AAV94508.1	0.120082	0.738407	-0.204237	0.744823	SPO1212					oligopeptide ABC transporter
SPO1213	AAV94509.1	-0.236969	0.410534	-0.110422	0.869272	SPO1213					oligopeptide ABC transporter
SPO1214	AAV94510.1	-0.43871	0.113463	0.108695	0.88522	SPO1214					hippurate hydrolase
SPO1215	AAV94511.1	-0.491493	0.0725427	-0.0829451	0.903475	SPO1215					peptidase
SPO1216	AAV94512.1	-0.309448	0.508192	0.341045	0.687238	SPO1216					hypothetical protein
SPO1217	AAV94513.1	-0.693341	0.176009	0.480535	0.463653	SPO1217					DNA-binding protein
SPO1218	AAV94514.1	0.00256051	0.994357	1.34151	0.0095343	SPO1218					site-specific recombinase
SPO1219	AAV97114.1	0.571014	0.12223	0.170068	0.835208	SPO1219					site-specific recombinase
SPO1220	AAV94515.1	0.623762	0.0617844	0.5639	0.352139	SPO1220					hypothetical protein
SPO1221	AAV94516.1	0.55432	0.0388615	0.595013	0.303831	SPO1221					hypothetical protein
SPO1222	AAV94517.1	-0.0764426	0.88809	0.878868	0.250278	SPO1222					site-specific recombinase
SPO1223	AAV94518.1	0.53029	0.555548	-0.899185	0.330258	SPO1223					hypothetical protein
SPO1224	AAV94519.1	-1.05218	0.21649	-1.51071	0.0863075	SPO1224					hypothetical protein
SPO1225	AAV94520.1	0.1555	0.893212	-1.4125	0.096376	SPO1225					hypothetical protein
SPO1226	AAV94521.1	-0.0712928	0.764257	-0.802981	0.200011	SPO1226					putativelipoprotein
SPO1226a	AHB86015.1	0.120017	0.688971	-1.09524	0.0741639	SPO1226a					hypothetical protein
SPO1227	AAV94522.1	0.25643	0.494985	0.094218	0.913932	SPO1227					hypothetical protein
SPO1228	AAV94523.1	-0.343889	0.314258	0.302265	0.731083	SPO1228					hypothetical protein
SPO1229	AAV94524.1	0.142378	0.744324	0.381979	0.552995	SPO1229					hypothetical protein
SPO1230	AAV94525.1	0.199143	0.527273	0.37967	0.520714	SPO1230					hypothetical protein
SPO1231	AAV94526.1	-0.0937271	0.887976	-0.42454	0.591755	SPO1231					hypothetical protein
SPO1232	AAV94527.1	0.47979	0.209007	-0.228348	0.806808	SPO1232					DNA-binding protein
SPO1233	AAV94528.1	0.111489	0.66016	0.386191	0.562712	SPO1233					hypothetical protein
SPO1234	AAV97133.1	0.531896	0.0116754	0.926868	0.0683721	SPO1234					hypothetical protein
SPO1235	AAV94529.1	0.705188	0.000439201	1.1002	0.0171846	SPO1235					hypothetical protein
SPO1236	AAV94530.1	0.491561	0.00956467	0.878015	0.0926606	SPO1236					hypothetical protein
SPO1237	AAV94531.1	-0.0249775	0.910541	0.270804	0.683375	SPO1237					hypothetical protein
SPO1239	AAV94532.1	-0.492252	0.152786	0.391102	0.537364	pcm-1					protein-L-isoaspartate O-methyltransferase
SPO1240	AAV94533.1	0.0309153	0.905233	-0.363474	0.544	SPO1240					type I secretion outer membrane protein
SPO1241	AAV94534.1	-0.0156433	0.952769	-0.232273	0.755895	SPO1241					hypothetical protein
SPO1242	AAV94535.1	-1.78848	7.03996e-06	0.761927	0.237681	cobQ					cobyric acid synthase CobQ
SPO1243	AAV94536.1	-0.622647	0.0665737	0.421522	0.477445	SPO1243					hypothetical protein
SPO1244	AAV94537.1	-0.059911	0.880472	0.7523	0.155289	efp					translation elongation factor P
SPO1245	AAV94538.1	0.47402	0.0372962	-0.251877	0.707935	SPO1245					ABC transporter
SPO1246	AAV94539.1	0.210762	0.425178	-1.10055	0.0122798	SPO1246					aminomethyl transferase family protein
SPO1247	AAV94540.1	-0.238178	0.289762	-0.787987	0.161714	SPO1247	GT2_Glycos_transf_2(6-128)	N	GT2	N	glycosyl transferase
SPO1249	AAV94541.1	-0.151528	0.512083	-0.198068	0.755968	SPO1249					paraquat-inducible protein
SPO1250	AAV94542.1	0.336524	0.139895	-0.0713879	0.93157	SPO1250					lipoprotein
SPO1251	AAV94543.1	-0.248269	0.45791	-0.277479	0.69166	SPO1251					hypothetical protein
SPO1252	AAV94544.1	-0.602801	0.103521	0.181855	0.805493	SPO1252					hypothetical protein
SPO1252a	AHB86016.1	0.0740612	0.908844	-0.700483	0.269326	SPO1252a					Transcriptional regulator
SPO1253	AAV94545.1	0.577175	0.00690529	-0.122475	0.864177	parE					DNA topoisomerase IV
SPO1254	AAV94546.1	0.455699	0.220773	-0.0923488	0.916352	SPO1254					hypothetical protein
SPO1255	AAV94547.1	0.248594	0.16979	1.01149	0.0417502	SPO1255					alkylhydroperoxidase AhpD family core domain protein
SPO1256	AAV94548.1	0.35652	0.201721	0.624467	0.247651	ppk2					polyphosphate kinase 2
SPO1257	AAV94549.1	-0.35288	0.187887	-0.985423	0.0270136	SPO1257					glutathione S-transferase family protein
SPO1258	AAV94550.1	-0.513148	0.0505926	-0.719944	0.22577	SPO1258					hydrolase
SPO1259	AAV94551.1	-0.632641	0.00643771	-0.835718	0.134496	SPO1259					hypothetical protein
SPO1260	AAV94552.1	-0.405364	0.16671	0.195658	0.792708	SPO1260					MATE efflux family protein
SPO1261	AAV94553.1	-0.0497254	0.92633	-1.65099	0.012351	SPO1261					transcriptional regulator
SPO1262	AAV94554.1	-0.200448	0.565755	-1.94664	0.00302934	SPO1262					hypothetical protein
SPO1263	AAV94555.1	0.385906	0.0652002	0.462196	0.41233	SPO1263					hypothetical protein
SPO1264	AAV94556.1	0.312668	0.136509	0.769717	0.153422	aspC-2					aspartate aminotransferase
SPO1265	AAV94557.1	0.586757	0.00278297	0.458916	0.444445	SPO1265					DNA-binding protein
SPO1266	AAV94558.1	0.455628	0.230386	0.331814	0.618357	SPO1266					TPR repeat family protein
SPO1267	AAV94559.1	-0.851095	0.0597199	3.78354	5.75829e-12	SPO1267					transcriptional regulator
SPO1268	AAV94560.1	0.555462	0.0840152	0.126656	0.864177	SPO1268					putativelipoprotein
SPO1269	AAV94561.1	0.660271	0.0185504	-0.174741	0.804001	SPO1269					hypothetical protein
SPO1270	AAV94562.1	0.550633	0.0138068	-0.273512	0.651448	SPO1270					lactoylglutathione lyase
SPO1271	AAV94563.1	-0.189976	0.276298	-0.747136	0.158218	SPO1271					hypothetical protein
SPO1272	AAV94564.1	-0.155933	0.448644	-0.55231	0.407073	SPO1272					hypothetical protein
SPO1273	AAV94565.2	0.683778	0.00518209	1.08681	0.0199412	thyX					thymidylate synthase
SPO1274	AAV94566.1	0.392823	0.0837513	0.0315124	0.973368	SPO1274					hypothetical protein
SPO1275	AAV94567.1	0.114129	0.849437	-0.30757	0.633554	SPO1275					cold shock family protein
SPO1276	AAV94568.1	0.316691	0.154729	0.585189	0.33647	SPO1276					ArsC family protein
SPO1277	AAV94569.1	-2.0425	2.42312e-09	0.430445	0.532936	SPO1277					hypothetical protein
SPO1278	AAV94570.1	1.60333	1.03917e-05	-0.186315	0.792476	SPO1278					hypothetical protein
SPO1279	AAV94571.1	1.29936	0.000698497	-0.49926	0.479609	SPO1279					hypothetical protein
SPO1280	AAV94572.1	1.22093	0.000148685	-0.178715	0.814766	SPO1280					hypothetical protein
SPO1281	AAV94573.1	1.42724	0.000738733	-0.327384	0.563817	SPO1281					hypothetical protein
SPO1282	AAV94574.1	-0.090088	0.693367	1.20199	0.0125116	thrS					threonyl-tRNA synthetase
SPO1283	AAV94575.1	0.600546	0.139881	-0.205826	0.802791	SPO1283					hypothetical protein
SPO1284	AAV94576.1	0.571459	0.16979	-0.0478733	0.962549	SPO1284					transcriptional regulator
SPO1285	AAV94577.1	0.735501	0.0111446	-0.151411	0.844971	SPO1285					hypothetical protein
SPO1286	AAV94578.1	0.842639	0.00699686	-0.341172	0.574919	SPO1286					hypothetical protein
SPO1287	AAV94579.1	0.599288	0.0927931	0.021939	0.985026	SPO1287					glyoxalase family protein
SPO1288	AAV94580.1	0.955342	0.00100154	0.0405412	0.964531	SPO1288					hypothetical protein
SPO1289	AAV94581.1	0.701564	0.000204231	0.0154923	0.988874	SPO1289					hydrolase
SPO1290	AAV94582.1	0.720717	0.00533414	-0.151757	0.831451	SPO1290					hypothetical protein
SPO1291	AAV94583.1	0.583444	0.0121088	0.0252272	0.984584	phaZ					polyhydroxyalkanoate depolymerase
SPO1292	AAV94584.1	-0.00559157	0.9865	-0.121982	0.880206	phaC					poly(3-hydroxyalkanoate) polymerase
SPO1293	AAV94585.1	-0.396617	0.376189	0.536599	0.594465	phaP					phasin
SPO1294	AAV94586.1	0.316762	0.223815	-0.45419	0.415085	SPO1294					polyhydroxyalkanoate synthesis repressor PhaR
SPO1295	AAV94587.1	-0.293533	0.0999526	0.0251398	0.981382	SPO1295					aminotransferase
SPO1298	AAV94588.1	-0.0808415	0.846736	0.271568	0.728185	SPO1298					oxidoreductase
SPO1299	AAV97115.1	0.53096	0.211654	0.339463	0.600405	SPO1299					transcriptional regulator
SPO1300	AAV94589.1	0.4424	0.0749488	-0.403977	0.472614	SPO1300					glutamine synthetase family protein
SPO1301	AAV94590.1	0.47604	0.0270507	-0.344067	0.594465	SPO1301					glutamine amidotransferase
SPO1302	AAV94591.1	0.180147	0.54942	-0.349501	0.695731	SPO1302					glutamine synthetase family protein
SPO1303	AAV94592.1	0.487004	0.0212988	0.133499	0.901567	SPO1303					fructosyl-amino acid oxidase
SPO1304	AAV94593.1	0.788206	0.00134458	0.752943	0.19335	SPO1304					His/Glu/Gln/Arg/opine family ABC transporter
SPO1305	AAV94594.1	0.692261	0.0342659	0.645952	0.246956	SPO1305					ABC transporter
SPO1306	AAV94595.1	0.805165	0.0251795	0.284493	0.633554	SPO1306					His/Glu/Gln/Arg/opine family ABC transporter
SPO1307	AAV94596.1	0.0245838	0.942915	0.140683	0.835305	SPO1307					His/Glu/Gln/Arg/opine family ABC transporter
SPO1308	AAV94597.1	0.612102	0.000462227	0.527302	0.384912	SPO1308					hypothetical protein
SPO1309	AAV94598.1	0.594765	0.0397836	0.622864	0.256086	SPO1309					hypothetical protein
SPO1310	AAV94599.1	0.984574	2.90765e-08	0.440269	0.463653	SPO1310					hypothetical protein
SPO1310a	AHB86017.1	0.683277	0.0114637	0.400076	0.536409	SPO1310a					hypothetical protein
SPO1311	AAV94600.1	0.849273	0.001162	0.0558126	0.949149	SPO1311					renal dipeptidase family protein
SPO1312	AAV94601.1	-0.555492	0.0325827	1.49381	0.00157372	pyrG					CTP synthase
SPO1313	AAV94602.1	0.0496711	0.869504	0.678112	0.249962	secG					preprotein translocase
SPO1314	AAV94603.1	0.43027	0.0519782	0.590492	0.297937	nthA					nitrile hydratase subunit alpha
SPO1315	AAV94604.1	-0.253134	0.363882	0.0792723	0.940578	nthB					nitrile hydratase beta subunit
SPO1316	AAV94605.1	0.00820905	0.980063	0.356744	0.633014	SPO1316					hypothetical protein
SPO1317	AAV94606.1	-0.324594	0.564033	0.367973	0.723643	SPO1317					hypothetical protein
SPO1318	AAV94607.1	-0.26767	0.308248	0.87774	0.113433	purA					adenylosuccinate synthetase
SPO1319	AAV94608.1	0.347316	0.161768	-0.179634	0.792476	SPO1319					hypothetical protein
SPO1320	AAV94609.1	0.159737	0.657126	0.623573	0.286138	SPO1320					putativelipoprotein
SPO1321	AAV94610.1	0.261787	0.46122	-0.380379	0.526326	SPO1321					thiamine pyrophosphokinase
SPO1322	AAV94611.1	1.11337	2.44243e-05	0.29976	0.647736	SPO1322					hypothetical protein
SPO1323	AAV94612.1	-0.657176	0.0854943	0.372583	0.58038	sdaA					L-serine ammonia-lyase
SPO1324	AAV94613.1	-1.14642	3.29783e-05	0.0786314	0.930657	SPO1324					glutathione S-transferase family protein
SPO1325	AAV94614.1	-0.830028	0.30408	-0.263472	0.836402	SPO1325					putativelipoprotein
SPO1326	AAV94615.1	-0.415006	0.276487	0.73706	0.324466	SPO1326					transcriptional regulator
SPO1327	AAV94616.1	-0.187009	0.499897	0.332455	0.594465	rpiA					ribose 5-phosphate isomerase
SPO1328	AAV94617.1	-1.02622	0.00054036	0.273209	0.707045	gor					glutathione-disulfide reductase
SPO1329	AAV94618.1	-1.5124	1.10145e-09	-0.0342217	0.975036	SPO1329					HflK protein
SPO1330	AAV94619.1	-0.981917	0.00201832	-0.308074	0.651684	hflC					HflC protein
SPO1331	AAV94620.1	0.217682	0.50502	0.262837	0.690278	SPO1331					hypothetical protein
SPO1332	AAV94621.1	0.616164	0.21565	-0.0149698	0.994436	SPO1332					hypothetical protein
SPO1333	AAV94622.1	-1.22679	1.34926e-05	-0.2373	0.708997	SPO1333					periplasmic serine protease
SPO1334	AAV94623.2	-0.849014	0.0471214	0.184469	0.836667	SPO1334					hypothetical protein
SPO1335	AAV94624.1	0.583525	0.00822774	-0.384062	0.540531	SPO1335					transcriptional regulator
SPO1336	AAV94625.1	-0.138076	0.664815	-0.496251	0.377396	ispZ					intracellular septation protein A
SPO1337	AAV94626.1	0.363955	0.307693	-0.714307	0.316949	SPO1337					hypothetical protein
SPO1337a	AHB86018.1	-0.297938	0.356672	0.274032	0.737408	SPO1337a					hypothetical protein
SPO1339	AAV94627.1	-0.271829	0.273507	0.407786	0.519087	ftsY					signal recognition particle-docking protein FtsY
SPO1340	AAV94628.1	0.103984	0.773875	-0.883747	0.156545	SPO1340					hypothetical protein
SPO1341	AAV94629.1	-0.117844	0.768559	-0.00280776	0.998545	SPO1341					alkane-1 monooxygenase
SPO1342	AAV94630.1	-0.349058	0.195151	-0.478347	0.443351	SPO1342					hypothetical protein
SPO1343	AAV94631.1	1.25558	0.000221651	0.141422	0.860373	SPO1343					glutathione S-transferase family protein
SPO1344	AAV94632.1	0.731232	0.00631418	-0.0347406	0.968122	xseA					exodeoxyribonuclease VII
SPO1345	AAV94633.1	-0.56735	0.0856468	0.659293	0.245659	purD					phosphoribosylamine--glycine ligase
SPO1346	AAV94634.1	0.399396	0.0365368	-0.169727	0.815281	SPO1346					transcriptional regulator
SPO1347	AAV94635.1	-0.290138	0.25195	0.532038	0.478181	SPO1347					hypothetical protein
SPO1348	AAV94636.1	0.270781	0.236354	0.87123	0.0974276	SPO1348					iron-sulfur cluster-binding protein
SPO1349	AAV94637.1	0.0469444	0.89637	-0.719247	0.141756	SPO1349					putativelipoprotein
SPO1350	AAV94638.1	0.442654	0.642193	-0.547168	0.66053	SPO1350					hypothetical protein
SPO1351	AAV94639.1	0.425181	0.184483	1.74506	0.00243018	metZ					O-succinylhomoserine sulfhydrylase
SPO1352	AAV94640.1	-0.971976	1.71748e-06	-0.633119	0.226807	folE2					GTP cyclohydrolase FolE2 (EC 3.5.4.16)
SPO1352a	AHB86019.1	-0.20667	0.367088	-0.179695	0.824053	SPO1352a					hypothetical protein
SPO1353	AAV94641.1	-0.731067	0.0183503	-0.41771	0.471441	trkH-1					Trk system potassium uptake protein TrkH
SPO1354	AAV94642.1	0.104473	0.516543	0.0706539	0.928787	SPO1354					peptidoglycan binding domain protein
SPO1355	AAV94643.1	-0.167688	0.640114	0.938036	0.0671596	glyQ					glycyl-tRNA synthetase
SPO1356	AAV94644.1	0.122252	0.685341	0.319402	0.645522	SPO1356					methyltransferase
SPO1356a	AHB86020.1	-0.217998	0.508588	0.132317	0.875591	SPO1356a					Signal transduction
SPO1357	AAV94645.1	-0.0776828	0.841293	-0.347251	0.737232	gltS					sodium/glutamate symporter
SPO1358	AAV94646.1	-0.0951404	0.789994	0.473481	0.489643	glyS					glycyl-tRNA synthetase
SPO1359	AAV94647.2	0.612402	0.00357398	-0.0528135	0.942916	ppdK					pyruvate
SPO1360	AAV94648.1	-1.13668	0.000100093	0.513266	0.438137	SPO1360					hypothetical protein
SPO1361	AAV94649.1	-0.794656	7.8679e-05	-0.393725	0.507561	SPO1361					multicopper oxidase domain protein
SPO1362	AAV94650.1	-0.15911	0.586822	-0.396619	0.521039	SPO1362					dihydroneopterin aldolase
SPO1363	AAV94651.1	0.152942	0.537648	0.109629	0.894494	folP					dihydropteroate synthase
SPO1364	AAV94652.1	-0.281777	0.214395	0.173794	0.820505	glmM					phosphoglucosamine mutase
SPO1364a	AHB86021.1	0.0669862	0.782588	0.43319	0.528696	SPO1364a					hypothetical protein
SPO1365	AAV94653.1	0.100725	0.743155	-0.408112	0.557084	SPO1365					hypothetical protein
SPO1366	AAV94654.1	2.24028	3.90738e-09	-0.133622	0.882088	ilvC					ketol-acid reductoisomerase
SPO1367	AAV94655.1	1.25903	0.000285812	-0.658443	0.293713	SPO1367					transcriptional regulator
SPO1368	AAV94656.1	0.644288	0.139704	-1.25057	0.0500103	SPO1368					transcriptional regulator
SPO1369	AAV94657.1	-1.13062	2.48546e-05	0.448055	0.437327	SPO1369					transcriptional regulator
SPO1370	AAV94658.1	0.262178	0.312076	0.25659	0.701629	SPO1370					aminotransferase family protein
SPO1371	AAV94659.1	-0.43996	0.22925	0.340335	0.594465	SPO1371					2-octaprenyl-6-methoxyphenol hydroxylase
SPO1372	AAV94660.1	-2.36632	2.11837e-13	-0.767516	0.320167	SPO1372					hypothetical protein
SPO1373	AAV94661.1	-0.72521	0.0061829	-1.54257	0.000931947	SPO1373					hypothetical protein
SPO1374	AAV94662.1	-0.0612316	0.802448	0.133139	0.847444	SPO1374					pyrimidine 5'-nucleotidase
SPO1375	AAV94663.1	-0.108031	0.603709	0.325295	0.625435	SPO1375					transcriptional regulator
SPO1376	AAV94664.1	-0.46925	0.130414	0.937413	0.0939213	SPO1376	GT2_Glyco_tranf_2_3(262-489)	GT2	GT2	N	glycosyl transferase
SPO1377	AAV94665.1	-0.533113	0.0477176	1.07459	0.0382919	carA					carbamoyl-phosphate synthase
SPO1378	AAV94666.1	-0.391206	0.0586779	0.0277323	0.978627	SPO1378					GatB/YqeY domain protein
SPO1379	AAV94667.1	0.143436	0.814626	0.217983	0.783899	SPO1379					prephenate dehydrogenase
SPO1380	AAV94668.1	0.794864	0.0103452	-0.035125	0.970461	SPO1380					hypothetical protein
SPO1381	AAV94669.1	0.214838	0.43197	-0.547626	0.394987	SPO1381					hypothetical protein
SPO1382	AAV94670.1	-0.0117128	0.962331	-0.287388	0.651707	SPO1382					hypothetical protein
SPO1383	AAV94671.1	0.593676	0.00451378	0.610996	0.238761	ctaD					cytochrome c oxidase
SPO1384	AAV94672.1	0.36715	0.240132	0.0645781	0.936163	SPO1384					transcriptional regulator
SPO1385	AAV94673.1	-1.55997	0.0100566	-0.848735	0.310908	SPO1385					twin-arginine translocation pathway signal sequence domain protein
SPO1386	AAV94674.2	0.677954	0.012048	0.696345	0.236688	SPO1386					HIT family protein
SPO1387	AAV94675.1	-1.65376	1.38934e-09	-0.521657	0.389667	SPO1387					cation efflux system protein
SPO1388	AAV94676.1	0.0295228	0.951777	-2.04964	5.34688e-06	SPO1388					transcriptional regulator
SPO1389	AAV94677.1	-0.119607	0.708426	-0.351017	0.579346	lipB					lipoate-protein ligase B
SPO1390	AAV94678.1	-1.03584	0.00196741	-1.14692	0.00725569	SPO1390					thioredoxin domain protein
SPO1392	AAV94679.1	1.5676	0.000394226	0.196796	0.814766	SPO1392					4-carboxymuconolactone decarboxylase domain/alkylhydroperoxidase AhpD family core domain protein
SPO1393	AAV94680.1	-0.0500241	0.91824	-0.423408	0.562835	SPO1393					Rrf2 family protein
SPO1394	AAV94681.1	-0.2614	0.470764	-1.11063	0.0577579	SPO1394					beta-lactamase
SPO1395	AAV94682.1	0.0432069	0.908844	-0.584256	0.468676	SPO1395					transcriptional regulator
SPO1396	AAV94683.1	-0.404353	0.0345522	-0.797257	0.103592	SPO1396					transporter
SPO1397	AAV94684.1	-0.520865	0.00779467	-0.389284	0.547392	SPO1397					hydrophobe/amphiphile efflux-1 family protein
SPO1398	AAV94685.1	-0.547429	0.00476881	-0.355226	0.588674	SPO1398					efflux transporter
SPO1399	AAV94686.1	0.822422	0.00359007	-1.27046	0.00684505	SPO1399					transcriptional regulator
SPO1400	AAV94687.1	0.655755	0.116161	0.0921286	0.921	SPO1400					hypothetical protein
SPO1401	AAV94688.1	0.034402	0.915321	-0.460997	0.448451	SPO1401					aminotransferase
SPO1402	AAV94689.1	0.547481	0.251639	0.0630399	0.935072	SPO1402					hypothetical protein
SPO1403	AAV94690.1	0.195741	0.533118	0.774014	0.139391	metG					methionyl-tRNA synthetase
SPO1404	AAV94691.1	0.91666	4.6728e-05	-0.124378	0.875365	SPO1404					hypothetical protein
SPO1405	AAV94692.1	-0.921504	0.000435343	-1.28961	0.00315918	SPO1405					tyrosinase domain protein
SPO1406	AAV94693.1	-1.28787	1.0519e-07	-0.220295	0.779574	SPO1406					hypothetical protein
SPO1407	AAV94694.1	1.02769	0.000138772	0.246564	0.756916	SPO1407					hypothetical protein
SPO1408	AAV94695.1	-0.65543	0.0281316	0.272346	0.730806	rluD					ribosomal large subunit pseudouridine synthase D
SPO1409	AAV94696.1	-1.83798	1.75151e-17	0.222628	0.751013	rpoH-2					RNA polymerase sigma-32 factor
SPO1410	AAV94697.1	-0.946286	3.97651e-06	-1.77297	3.34833e-05	SPO1410					renal dipeptidase family protein
SPO1411	AAV94698.1	-0.122318	0.785708	-1.01741	0.0750878	SPO1411					C4-type zinc finger protein
SPO1412	AAV94699.1	0.518016	0.262413	-0.318402	0.672086	SPO1412					DNA modification methyltransferase domain protein
SPO1412a	AHB86022.1	0.110358	0.72901	-0.572732	0.317296	SPO1412a					hypothetical protein
SPO1413	AAV94700.1	-0.911859	2.67772e-06	0.250618	0.708147	pepF					oligoendopeptidase F
SPO1414	AAV94701.1	-0.997739	5.17764e-10	-0.873253	0.0855775	SPO1414					hydrolase
SPO1415	AAV94702.1	-0.571757	0.018166	-0.607572	0.335455	SPO1415					sterol carrier family protein
SPO1416	AAV94703.1	0.486306	0.0916255	-1.19821	0.00695153	SPO1416					TPR domain protein
SPO1417	AAV94704.1	-1.12866	2.53865e-06	-0.653655	0.175494	SPO1417					helicase
SPO1418	AAV94705.1	-0.869896	0.000272647	-0.514329	0.409412	SPO1418					S4 domain protein
SPO1419	AAV94706.1	0.961689	2.00379e-06	0.484872	0.368505	SPO1419					iron-sulfur cluster-binding protein
SPO1420	AAV94707.1	-0.494287	0.186233	-0.386441	0.594021	SPO1420					transcriptional regulator
SPO1421	AAV94708.1	-1.09717	1.7938e-10	0.166602	0.823252	SPO1421					cation channel family protein
SPO1422	AAV94709.1	0.169011	0.760462	-0.225075	0.794368	SPO1422					cobalamin 5'-phosphate synthase
SPO1423	AAV94710.1	-0.240448	0.404891	0.542424	0.437327	cobT					Nicotinate-nucleotide--dimethylbenzimidazole phosphoribosyltransferase (NN:DBI PRT) (EC 2.4.2.21)
SPO1424	AAV94711.1	-0.0405585	0.87284	-0.330679	0.580946	SPO1424					glutathione-regulated potassium-efflux system protein
SPO1425	AAV94712.1	0.562667	0.0923734	-0.348604	0.572691	SPO1425					transcriptional regulator
SPO1426	AAV94713.1	-0.774619	0.0107347	0.0419446	0.968122	hppD					4-hydroxyphenylpyruvate dioxygenase
SPO1427	AAV94714.1	0.049235	0.836966	0.00117382	0.999164	SPO1427					hypothetical protein
SPO1429	AAV94716.1	-1.7421	1.47694e-06	-0.190451	0.796633	omp28					outer membrane protein
SPO1430	AAV94717.1	-1.09787	0.000160947	-0.453857	0.477445	SPO1430					antibiotic efflux protein
SPO1431	AAV94718.1	0.642639	0.0123946	0.654259	0.215932	SPO1431					O-acetylhomoserine aminocarboxypropyltransferase
SPO1432	AAV94719.1	1.12925	5.71153e-06	0.0125889	0.992748	SPO1432					rhodanese domain protein
SPO1433	AAV94720.1	0.708285	0.00119873	0.0119606	0.992748	SPO1433					oxidoreductase
SPO1434	AAV94721.1	0.837282	0.000372554	0.760803	0.266022	SPO1434					transcriptional regulator
SPO1435	AAV94722.1	-1.69928	1.30094e-08	-0.165701	0.844971	SPO1435					hypothetical protein
SPO1436	AAV94723.1	-1.38371	2.12143e-06	-0.800442	0.207849	lcdH					L-carnitine dehydrogenase (EC 1.1.1.108)
SPO1437	AAV94724.1	-1.20274	0.00683531	-0.963876	0.171573	linC-1					2
SPO1438	AAV94725.1	-0.173342	0.767603	-0.587716	0.324338	SPO1438					hypothetical protein
SPO1439	AAV94726.1	0.304717	0.317059	-0.376424	0.559453	SPO1439					DNA binding protein
SPO1440	AAV94727.1	-1.10376	0.123734	0.51242	0.734066	SPO1440					hypothetical protein
SPO1441	AAV94728.1	-0.0539242	0.922801	-0.342968	0.710148	SPO1441					fatty acid desaturase family protein
SPO1442	AAV94729.1	1.1205	1.1035e-05	0.304601	0.647736	SPO1442					hypothetical protein
SPO1443	AAV94730.1	-0.329538	0.116014	0.434473	0.444458	rhlE					ATP-dependent RNA helicase RhlE
SPO1444	AAV94731.1	1.149	0.000224243	0.563203	0.293642	SPO1444					hypothetical protein
SPO1445	AAV94732.1	0.920694	0.00319452	0.360883	0.618805	SPO1445					oxidoreductase
SPO1446	AAV94733.1	0.386784	0.262797	0.371135	0.616775	SPO1446					cyclase
SPO1447	AAV94734.1	0.381421	0.253199	-0.214979	0.788996	SPO1447					oxidoreductase
SPO1448	AAV94735.1	0.903712	0.000366947	0.104787	0.896124	SPO1448					hypothetical protein
SPO1449	AAV94736.1	0.841588	0.000979735	-0.501342	0.455379	SPO1449					AMP-binding protein
SPO1450	AAV94737.1	0.868903	0.0510738	-0.0615262	0.951258	SPO1450					aromatic 1
SPO1451	AAV94740.1	1.00584	8.12515e-05	0.387564	0.521707	SPO1451					aromatic 1
SPO1452	AAV94738.1	1.46688	4.38708e-07	0.191974	0.784427	SPO1452					oxidoreductase NAD-binding domain/2Fe-2S iron-sulfur cluster binding domain protein
SPO1453	AAV94739.1	0.752838	0.0497732	0.246323	0.74114	SPO1453					transcriptional regulator
SPO1454	AAV94741.1	-0.00821642	0.986717	-0.0603479	0.940848	SPO1454					TRAP dicarboxylate transporter
SPO1455	AAV94742.1	0.437621	0.245931	-0.16161	0.845302	SPO1455					DctQ subunitTRAP dicarboxylate tran
SPO1456	AAV94743.1	-0.156275	0.597407	-0.47548	0.488365	SPO1456					TRAP transporter
SPO1457	AAV94744.1	-0.560136	0.0292004	0.453103	0.521795	SPO1457					thioesterase family protein
SPO1458	AAV94745.1	0.267866	0.503665	-0.275646	0.728985	SPO1458					transcriptional regulator
SPO1459	AAV94746.1	0.389843	0.0939223	-0.387252	0.510185	SPO1459					indolepyruvate oxidoreductase
SPO1460	AAV94747.1	0.27752	0.374445	-0.793849	0.148605	SPO1460					IorB subunitindolepyruvate oxidoreductase
SPO1461	AAV94748.1	0.331069	0.239655	0.264465	0.708997	SPO1461					hypothetical protein
SPO1462	AAV94749.1	0.228631	0.343518	-0.552541	0.338563	SPO1462					OmpA family protein
SPO1463	AAV94750.1	0.325353	0.385018	-0.410575	0.517246	SPO1463					TRAP dicarboxylate transporter
SPO1464	AAV94751.1	0.420209	0.328951	-0.272408	0.721471	SPO1464					DctQ subunitTRAP dicarboxylate tran
SPO1465	AAV94752.1	0.0514417	0.931287	-0.370121	0.633953	SPO1465					TRAP dicarboxylate transporter
SPO1466	AAV94753.1	-0.880003	0.0215275	-0.330777	0.633014	SPO1466					opine dehydrogenase
SPO1467	AAV94754.1	-0.297539	0.63495	-1.15511	0.080884	SPO1467					3-hydroxyacyl-CoA dehydrogenase family protein
SPO1468	AAV94755.1	-0.43993	0.116413	-0.49715	0.431301	SPO1468					aminotransferase family protein
SPO1469	AAV94756.1	-1.01019	0.000146377	-1.17625	0.0191552	SPO1469					3-ketosteroid dehydrogenase
SPO1470	AAV94757.1	-0.57694	0.167807	-1.13545	0.0461983	SPO1470					isocitrate lyase family protein
SPO1471	AAV94758.1	-0.543679	0.248577	-1.16932	0.0232886	SPO1471					isochorismatase family protein
SPO1472	AAV94759.1	-0.590627	0.0274365	-1.06015	0.0246052	hyuA					hydantoin utilization protein A
SPO1473	AAV94760.1	-0.148589	0.676459	-0.974645	0.0492338	SPO1473					hydantoin utilization protein B
SPO1474	AAV94761.1	-0.13556	0.827955	-0.652769	0.297344	SPO1474					putativetautomerase
SPO1475	AAV94762.1	-0.274969	0.398538	-0.206795	0.780834	SPO1475					transcriptional regulator
SPO1476	AAV94763.1	-0.31227	0.320657	-0.481888	0.435759	leuC-2					3-isopropylmalate dehydratase
SPO1477	AAV94764.1	-0.199309	0.629246	-0.327934	0.687238	leuD-2					3-isopropylmalate dehydratase
SPO1478	AAV94765.1	-1.75918	6.93877e-06	-1.47968	0.0163406	SPO1478					Sigma-70
SPO1479	AAV94766.1	-1.66348	2.64557e-06	-0.843116	0.268199	chrR					anti-ECF sigma factor. controls activity of SPO1478
SPO1480	AAV94767.1	-1.39457	0.000676463	-2.26406	0.000280234	SPO1480					short chain dehydrogenase
SPO1481	AAV94768.1	-1.48038	0.000248793	-2.36049	0.000148107	cfa					cyclopropane fatty acyl phospholipid synthase
SPO1482	AAV94769.1	-1.75899	4.56666e-05	-2.50051	9.25957e-05	cfa					cyclopropane fatty acyl phospholipid synthase
SPO1483	AAV94770.1	-1.51268	0.00067497	-2.81749	7.27681e-05	cfa					cyclopropane fatty acyl phospholipid synthase
SPO1484	AAV94771.1	-1.68705	8.3386e-05	-2.93583	1.46287e-05	SPO1484					hypothetical protein
SPO1485	AAV94772.1	-1.26516	3.93723e-05	-2.97441	2.77321e-06	SPO1485					NA/galactoside or NA/melibiose symporter
SPO1486	AAV94773.1	-1.43115	0.000312472	-3.36608	8.83101e-06	SPO1486					DUF3833 unknown function
SPO1487	AAV94774.1	-0.559426	0.138508	-2.83651	1.29454e-05	SPO1487					hypothetical protein
SPO1488	AAV94775.1	0.433264	0.0328672	-0.366638	0.594465	SPO1488					transcriptional regulator
SPO1489	AAV94776.1	0.219894	0.64788	-0.918822	0.211615	SPO1489					indole acetamide hydrolase
SPO1490	AAV94777.1	-0.200661	0.694332	-1.61979	0.0133979	SPO1490					regulatory protein
SPO1491	AAV94778.1	-0.389373	0.512547	-1.62244	0.0459475	SPO1491					branched-chain amino acid ABC transporter
SPO1492	AAV94779.1	0.0236453	0.971002	-1.15238	0.136544	SPO1492					branched-chain amino acid ABC transporter
SPO1493	AAV94780.1	-0.485379	0.34364	-0.422469	0.649719	SPO1493					branched-chain amino acid ABC transporter
SPO1494	AAV94781.1	0.817639	0.00582166	-0.297915	0.647736	SPO1494					2-hydroxychromene-2-carboxylate isomerase
SPO1495	AAV94782.1	-1.24685	0.00371538	-0.299124	0.66741	SPO1495					ABC transporter
SPO1496	AAV94783.1	-0.226207	0.411987	-0.649242	0.200667	SPO1496					ABC transporter
SPO1497	AAV94784.1	-0.476954	0.105791	-0.780532	0.152201	SPO1497					efflux transporter
SPO1498	AAV94785.1	-0.082008	0.814657	0.622607	0.22577	SPO1498					fumarate hydratase
SPO1499	AAV94786.1	1.16159	2.20421e-06	0.190805	0.791454	SPO1499					hydrolase
SPO1500	AAV94787.1	1.08018	0.0313795	0.564842	0.582798	pqqE					coenzyme PQQ synthesis protein E
SPO1501	AAV94788.1	0.766423	0.11139	0.0770101	0.95488	pqqD					coenzyme PQQ synthesis protein D
SPO1502	AAV94789.1	1.1856	0.0130914	0.697618	0.447053	pqqC					coenzyme PQQ synthesis protein C
SPO1503	AAV94790.1	0.941406	0.0361834	0.0800695	0.954337	pqqB					coenzyme PQQ biosynthesis protein B
SPO1504	AAV94791.1	0.882929	0.325739	-0.0956413	0.926138	pqqA					coenzyme PQQ biosynthesis protein A
SPO1505	AAV94792.1	0.663989	0.120325	0.637973	0.430213	SPO1505					sensor histidine kinase/response regulator
SPO1506	AAV94793.1	1.03642	0.012182	0.420695	0.610506	SPO1506					GfdT protein
SPO1507	AAV94794.1	1.33784	0.0114994	-0.192436	0.853235	SPO1507					DNA-binding response regulator
SPO1508	AAV94795.1	1.17225	0.025072	0.303629	0.808378	SPO1508					quinoprotein ethanol dehydrogenase
SPO1509	AAV94796.1	1.36569	0.00592685	-0.572892	0.531805	SPO1509					cytochrome c family protein
SPO1510	AAV94797.1	0.956818	0.0496577	0.607839	0.534525	SPO1510					efflux ABC transporter
SPO1511	AAV94798.1	1.03589	0.0230273	0.499347	0.616701	SPO1511					efflux ABC transporter
SPO1512	AAV94799.1	0.760669	0.173904	0.250202	0.836667	SPO1512					hypothetical protein
SPO1513	AAV94800.1	1.14404	0.0329544	0.208226	0.86344	SPO1513					hypothetical protein
SPO1514	AAV94801.1	1.33028	0.0119286	0.0113973	0.99627	SPO1514					hypothetical protein
SPO1515	AAV94802.1	1.04913	0.174831	0.260957	0.829803	SPO1515					cytochrome c550
SPO1516	AAV94803.1	0.9302	0.220586	0.318266	0.860962	SPO1516					periplasmic substrate-binding proteinamino acid ABC tran
SPO1517	AAV94804.1	0.522354	0.420903	-0.215305	0.846667	coxG					carbon monoxide dehydrogenase operon G protein
SPO1518	AAV94805.1	0.675431	0.239186	0.269279	0.779644	coxS-1					carbon-monoxide dehydrogenase
SPO1519	AAV94806.1	0.657286	0.225625	0.265375	0.801394	coxL-1					carbon monoxide dehydrogenase
SPO1520	AAV94807.1	0.729065	0.163603	0.163041	0.884354	SPO1520					carbon monoxide dehydrogenase
SPO1521	AAV94808.1	1.39836	0.00340759	-0.00216898	0.999164	SPO1521					regulatory protein
SPO1522	AAV94809.1	0.377793	0.15169	0.124533	0.864177	SPO1522					hypothetical protein
SPO1523	AAV94810.1	1.21956	0.0146384	0.46115	0.682731	SPO1523					metallo-beta-lactamase family protein
SPO1524	AAV94811.1	1.55964	0.0032669	-0.187586	0.874091	SPO1524					hypothetical protein
SPO1525	AAV94812.1	0.0314162	0.927	-0.908182	0.107201	SPO1525					transporter
SPO1526	AAV94813.1	-0.936145	0.0213646	-0.770513	0.293642	SPO1526					efflux transporter
SPO1527	AAV94814.1	-0.149551	0.800628	0.0490419	0.970406	SPO1527					hypothetical protein
SPO1528	AAV94815.1	0.0337244	0.915644	0.282722	0.700233	SPO1528					hypothetical protein
SPO1529	AAV94816.1	0.0389848	0.908844	-0.644133	0.285616	SPO1529					hypothetical protein
SPO1530	AAV94817.1	0.642988	0.0724258	-0.849719	0.17646	SPO1530					integral membrane protein MviN
SPO1531	AAV94818.1	0.356292	0.274648	-0.108491	0.901149	SPO1531					hypothetical protein
SPO1532	AAV94819.1	0.583857	0.0999526	-0.737943	0.197947	SPO1532					hypothetical protein
SPO1533	AAV94820.1	-0.410203	0.112968	-0.7124	0.18575	SPO1533	GT4(196-338)	N	GT4	N	glycosyl transferase
SPO1534	AAV94821.1	-0.232939	0.315631	0.411289	0.505952	SPO1534					bacterial sugar transferase
SPO1535	AAV94822.1	-0.592575	0.0205051	0.469865	0.452963	SPO1535					polysaccharide deacetylase domain protein
SPO1536	AAV94823.1	-0.619151	0.0164429	0.903939	0.0714207	SPO1536	GT4(214-365)	GT4	GT4	N	glycosyltransferase
SPO1537	AAV94824.1	-0.164745	0.664339	0.738106	0.237832	SPO1537					twin-arginine translocation pathway signal sequence domain protein
SPO1538	AAV94825.1	-0.482433	0.00656171	1.1745	0.0060903	SPO1538					chain length determinant protein
SPO1539	AAV94826.1	-0.544883	0.0751887	0.709483	0.255378	SPO1539					O-antigen polymerase
SPO1540	AAV94827.1	-0.764669	0.00411447	0.617174	0.295216	SPO1540	GT2_Glyco_tranf_2_3(44-255)	N	GT2	N	glycosyl transferase
SPO1541	AAV94828.1	0.0839028	0.887976	-0.639781	0.352139	SPO1541					transcriptional regulator
SPO1542	AAV94829.1	-0.575712	0.0163385	-1.89696	0.00227705	SPO1542					renal dipeptidase family protein
SPO1543	AAV94830.1	-0.72424	0.00621892	-1.45291	0.0396941	SPO1543					peptide/opine/nickel uptake family ABC transporter
SPO1544	AAV94831.1	-0.410406	0.167893	-1.70711	0.00230733	SPO1544					peptide/opine/nickel uptake family ABC transporter
SPO1545	AAV94832.1	-0.531126	0.049143	-1.57292	0.00533903	SPO1545					peptide/opine/nickel uptake family ABC transporter
SPO1546	AAV94833.1	-1.078	4.40587e-06	-1.62646	0.00201268	SPO1546					peptide/opine/nickel uptake family ABC transporter
SPO1547	AAV94834.1	-0.940808	0.000126208	-1.70675	0.000302573	SPO1547					peptide/opine/nickel uptake family ABC transporter
SPO1548	AAV94835.1	-2.70522	2.23751e-12	-0.365726	0.774739	tmoX					TMAO transporter
SPO1549	AAV94836.1	-2.77302	4.60188e-13	-0.0401418	0.981599	tmoW					TMAO transporter
SPO1550	AAV94837.1	-2.68466	1.25182e-12	-0.836294	0.337604	tmoV					TMAO transporter
SPO1551	AAV94838.1	-0.648603	0.308238	-0.0732429	0.950176	tmm					Trimethylamine (TMA) monooxygenase
SPO1552	AAV94839.1	0.57294	0.0240987	0.541762	0.349891	SPO1552					periplasmic substrate-binding proteinABC tran
SPO1553	AAV94840.1	0.920906	0.000569759	-0.0220435	0.984586	tmoR					trimethylamine monooxidase regulator
SPO1554	AAV94841.1	-1.38907	0.0948569	-0.909804	0.183044	SPO1554					ammonium transporter family protein
SPO1555	AAV94842.1	-0.879601	0.000915165	2.57829	2.1912e-06	SPO1555					formate dehydrogenase
SPO1556	AAV94843.1	-1.40461	0.00913004	0.297194	0.734142	SPO1556					formate dehydrogenase
SPO1557	AAV94844.1	-1.78712	6.31928e-07	0.211518	0.82547	fhs-1					formate--tetrahydrofolate ligase
SPO1560	AAV94847.1	-1.11706	2.96536e-06	-0.187244	0.810955	folD					folD bifunctional protein
SPO1561	AAV94848.1	-0.0775676	0.880472	-0.0976943	0.917044	SPO1561					hypothetical protein
SPO1562	AAV94849.2	-0.54657	0.258843	1.11666	0.122699	tdm					trimethylamine N-oxide demethylase
SPO1563	AAV94850.1	-0.815818	0.0413578	0.42632	0.647736	SPO1563					protozoan/cyanobacterial globin family protein
SPO1564	AAV94851.1	0.394675	0.454424	1.35038	0.157121	SPO1564					MOFRL domain protein
SPO1565	AAV94852.1	0.0821468	0.860843	3.02647	8.7466e-05	SPO1565					citrate lyase
SPO1566	AAV94853.1	0.827642	0.0133927	0.622515	0.377396	SPO1566					DNA-binding response regulator
SPO1567	AAV94854.1	-0.0741195	0.880389	1.23459	0.106482	SPO1567					putativeaminotransferase
SPO1568	AAV94855.1	-0.739562	0.0354164	1.00427	0.238189	SPO1568					malate--CoA ligase
SPO1569	AAV94856.1	-0.691474	0.16531	0.669789	0.441893	SPO1569					malate--CoA ligase
SPO1570	AAV94857.1	-0.177257	0.713472	0.857796	0.370403	SPO1570					D-isomer specific 2-hydroxyacid dehydrogenase family protein
SPO1571	AAV94858.1	0.0901587	0.845035	-0.36712	0.707045	ppc					phosphoenolpyruvate carboxylase
SPO1573	AAV94860.1	-1.23766	0.0143051	-0.0366547	0.98135	gmaS					gamma-glutamylmethylamide synthase
SPO1574	AAV94861.1	-1.54885	0.000339403	-0.0383508	0.981382	mgsC					N-methylglutamate synthase subunit C
SPO1575	AAV94862.1	-1.74649	0.000620593	0.711583	0.518153	mgsB					N-methylglutamate synthase subunit B
SPO1576	AAV94863.1	-1.81211	0.000109549	0.99833	0.322307	mgsA					N-methylglutamate synthase subunit A
SPO1577	AAV94864.1	-1.06429	0.0512937	-0.480087	0.526326	SPO1577					hypothetical protein
SPO1578	AAV94865.1	-3.24181	1.95322e-09	0.104887	0.961864	amtB					ammonia transporter
SPO1579	AAV94866.1	-2.65366	4.64333e-08	0.705908	0.655026	dmmD					DMA monooxygenase subunit D
SPO1580	AAV94867.1	-2.45637	9.02523e-08	0.612224	0.568688	dmmA					DMA monooxygenase subunit A
SPO1581	AAV94868.1	-2.53387	5.6774e-08	0.341255	0.748741	dmmB					DMA monooxygenase subunit B
SPO1582	AAV94869.1	-2.2967	4.71587e-07	0.188819	0.874091	dmmC					DMA monooxygenase subunit C
SPO1583	AAV94870.1	-0.686598	0.00414626	0.710743	0.314628	SPO1583					DNA-binding protein
SPO1584	AAV94871.1	-0.392521	0.30462	0.124747	0.896565	SPO1584					transcriptional regulator
SPO1585	AAV94872.1	-0.843594	0.144929	-2.06638	8.53006e-05	mgdD					N-methylglutamate dehydrogenase subunit D
SPO1586	AAV94873.1	-1.21322	0.000169568	-2.24979	1.39839e-07	mgdC					N-methylglutamate dehydrogenase subunit C
SPO1587	AAV94874.1	-1.33531	0.0397836	-1.62749	0.0268323	mgdB					N-methylglutamate dehydrogenase subunit B
SPO1588	AAV94875.1	-0.302297	0.299441	-1.0171	0.0403957	mgdA					N-methylglutamate dehydrogenase subunit A
SPO1589	AAV94876.1	0.757077	0.0629815	-0.0711861	0.940578	SPO1589					carboxymuconolactone decarboxylase family protein
SPO1590	AAV94877.1	0.928028	0.044463	-0.471252	0.421197	SPO1590					Rieske 2Fe-2S domain protein
SPO1591	AAV94878.1	0.808823	0.0294374	-0.551815	0.36712	SPO1591					SIS domain protein
SPO1592	AAV94879.1	0.601201	0.0606772	-0.509353	0.377396	SPO1592					aminomethyl transferase family protein
SPO1593	AAV94880.1	1.10912	0.0381752	-0.87693	0.191112	SPO1593					alcohol dehydrogenase
SPO1594	AAV94881.1	0.604451	0.12884	-0.272737	0.737491	SPO1594					mandelate racemase/muconate lactonizing enzyme
SPO1595	AAV94882.1	0.317405	0.506645	-0.893538	0.231112	SPO1595					mandelate racemase/muconate lactonizing enzyme
SPO1596	AAV94883.1	0.551358	0.0956587	-0.443996	0.472893	dddQ					DMSP lyase
SPO1597	AAV94884.1	0.314269	0.26807	-0.252332	0.717514	hemL					glutamate-1-semialdehyde 2
SPO1598	AAV94885.1	0.741815	0.0170046	-0.547992	0.437327	SPO1598					hypothetical protein
SPO1599	AAV94886.1	0.284797	0.561101	-1.26079	0.0332286	SPO1599					MmgE/PrpD family protein
SPO1600	AAV94887.1	0.0727743	0.895064	-0.0289376	0.986008	SPO1600					fumarylacetoacetate hydrolase family protein
SPO1601	AAV94888.1	-0.889655	0.0240133	-0.583932	0.461273	panE-2					2-dehydropantoate 2-reductase
SPO1602	AAV94889.1	0.425176	0.313914	-0.802113	0.215932	SPO1602					trimethylamine methyltransferase family protein
SPO1603	AAV94890.1	0.223763	0.662599	-0.852304	0.199225	SPO1603					malate/L-lactate dehydrogenase family protein
SPO1604	AAV94891.1	-0.114207	0.748403	0.196351	0.798753	SPO1604					transcriptional regulator
SPO1605	AAV94892.1	-0.17719	0.539194	-0.363292	0.544446	SPO1605					hypothetical protein
SPO1606	AAV94893.1	-0.221965	0.498394	-0.18281	0.808378	potD					spermidine/putrescine ABC transporter
SPO1607	AAV94894.1	-0.0557695	0.880472	-0.167591	0.829828	SPO1607					spermidine/putrescine ABC transporter
SPO1608	AAV94895.1	0.206533	0.513939	0.161463	0.828199	potB					spermidine/putrescine ABC transporter
SPO1609	AAV94896.1	0.100799	0.821711	0.00941322	0.994949	potA					spermidine/putrescine ABC transporter
SPO1610	AAV94897.1	0.51805	0.16979	0.110804	0.893994	SPO1610					transcriptional regulator
SPO1611	AAV94898.1	0.0368034	0.96572	-1.89362	0.020549	SPO1611					hypothetical protein
SPO1612	AAV94899.1	-0.922713	0.225625	-2.0021	0.00179668	SPO1612					twin-arginine translocation pathway signal sequence domain protein
SPO1613	AAV94900.1	-0.678603	0.315308	-1.54194	0.0995061	SPO1613					hypothetical protein
SPO1614	AAV94901.1	0.355207	0.536687	-0.713317	0.503449	SPO1614					hypothetical protein
SPO1615	AAV94902.1	0.264492	0.54523	-1.07131	0.119068	SPO1615					cyclic nucleotide-binding protein
SPO1616	AAV94903.1	-0.122783	0.84607	-1.64741	0.0121532	SPO1616					transcriptional regulator
SPO1617	AAV94904.1	0.161487	0.783452	-0.573878	0.438623	SPO1617					type I secretion target repeat protein
SPO1618	AAV94905.1	-0.0460935	0.964561	-1.6824	0.079078	SPO1618					hypothetical protein
SPO1619	AAV94906.1	-0.0721931	0.949784	-1.92024	0.0652114	SPO1619					hypothetical protein
SPO1620	AAV94907.1	0.12513	0.785708	0.199218	0.824053	SPO1620					glyoxalase family protein
SPO1621	AAV94908.1	0.472376	0.0838035	0.136876	0.858374	SPO1621					TfoX domain protein
SPO1622	AAV94909.1	0.803056	0.00286748	-0.308643	0.624237	SPO1622					cytochrome P450 family protein
SPO1623	AAV94910.1	0.277137	0.314196	-0.00804788	0.99627	SPO1623					sensor histidine kinase
SPO1624	AAV94911.1	-0.212012	0.597468	0.284783	0.677524	SPO1624					DNA-binding response regulator
SPO1625	AAV94912.1	-0.664907	0.421156	-0.460297	0.671793	SPO1625					periplasmic serine protease
SPO1626	AAV94913.1	-0.363304	0.189073	1.22262	0.0036022	SPO1626					type I secretion target repeat protein
SPO1627	AAV94914.1	0.818848	0.0305287	-0.186348	0.798498	SPO1627					hypothetical protein
SPO1628	AAV94915.1	-1.27233	4.96867e-07	0.217943	0.749467	SPO1628					aminomethyl transferase family protein
SPO1629	AAV94916.1	0.265044	0.259123	-0.167125	0.816093	SPO1629					hypothetical protein
SPO1630	AAV94917.1	-0.414192	0.0476456	-0.00482009	0.997585	SPO1630					hypothetical protein
SPO1631	AAV94918.1	-0.658336	0.00369176	0.190974	0.789898	SPO1631					CBS domain protein
SPO1632	AAV94919.1	-0.474233	0.0311959	-0.249125	0.773742	xerD					tyrosine recombinase XerD
SPO1633	AAV94920.2	-0.950725	0.00105073	0.0716029	0.926138	SPO1633					hypothetical protein
SPO1634	AAV94921.1	0.192896	0.448644	0.517938	0.358806	aroK					shikimate kinase
SPO1635	AAV94922.1	0.0254654	0.932107	0.904483	0.0863848	aroB					3-dehydroquinate synthase
SPO1636	AAV94923.1	0.61212	0.00130387	0.169195	0.808532	SPO1636					SREBP protease/CBS domain protein
SPO1637	AAV94924.1	0.398459	0.0373611	0.174754	0.836402	ssb					single-strand binding protein
SPO1638	AAV94925.1	-0.0424807	0.867212	0.705201	0.173873	SPO1638	GH23(76-188)	GH23	GH23	Y(1-23)	transglycosylase SLT domain protein
SPO1639	AAV94926.1	-0.971002	0.00011438	0.489436	0.516494	SPO1639					fadB domain protein
SPO1640	AAV94927.1	0.45503	0.0507526	0.0431084	0.958943	SPO1640					transcriptional regulator
SPO1641	AAV94928.1	0.589422	0.0397836	0.0179979	0.987758	SPO1641					beta-lactamase
SPO1642	AAV94929.1	-0.226518	0.450704	-0.891932	0.176358	SPO1642					hypothetical protein
SPO1643	AAV94930.1	-0.375968	0.216016	-1.05305	0.0237344	SPO1643					selenium-binding protein
SPO1644	AAV94931.1	-0.901504	0.0454535	-1.01188	0.140817	SPO1644					oligopeptide/dipeptide ABC transporter
SPO1645	AAV94933.1	-1.31306	0.0271312	-1.17137	0.186165	SPO1645					oligopeptide/dipeptide ABC transporter
SPO1646	AAV94932.1	-0.830013	0.0682509	-0.626571	0.435879	SPO1646					oligopeptide/dipeptide ABC transporter
SPO1647	AAV94934.1	-0.462929	0.149396	-0.124918	0.875591	SPO1647					oligopeptide/dipeptide ABC transporter
SPO1648	AAV94935.1	-0.974451	0.0768329	-0.654851	0.481907	SPO1648					aminomethyl transferase family protein
SPO1649	AAV94936.1	0.207306	0.709743	-0.682441	0.454072	SPO1649					invasion protein IbeA
SPO1650	AAV94937.1	0.22853	0.843364	-0.344453	0.853635	SPO1650					hypothetical protein
SPO1651	AAV94938.1	0.0337368	0.97313	-0.844423	0.388275	SPO1651					hypothetical protein
SPO1652	AAV94939.1	-0.669117	0.290772	-0.798531	0.302422	SPO1652					transposase
SPO1655	AAV94940.1	-0.531418	0.545542	-0.880637	0.453586	SPO1655					hypothetical protein
SPO1656	AAV94941.1	0.173519	0.52546	0.192678	0.783336	SPO1656					oligopeptide/dipeptide ABC transporter
SPO1657	AAV94942.1	0.346547	0.16979	0.188509	0.783336	SPO1657					oligopeptide/dipeptide ABC transporter
SPO1658	AAV94943.1	0.434446	0.11191	0.296933	0.688137	SPO1658					oligopeptide/dipeptide ABC transporter
SPO1659	AAV94944.1	0.296426	0.344772	0.115894	0.879672	SPO1659					oligopeptide/dipeptide ABC transporter
SPO1660	AAV94945.1	0.955869	0.000611753	0.00377574	0.998545	SPO1660					transcriptional regulator
SPO1661	AAV94946.1	0.288629	0.342203	0.288637	0.721596	miaA					tRNA delta(2)-isopentenylpyrophosphate transferase
SPO1662	AAV94947.1	0.485737	0.0253125	0.928338	0.0674462	pyrH					uridylate kinase
SPO1663	AAV94948.1	0.219784	0.279245	0.436601	0.502756	SPO1663					hypothetical protein
SPO1664	AAV94949.1	0.0267502	0.912181	0.48414	0.443351	frr					ribosome recycling factor
SPO1665	AAV94950.1	0.0294178	0.911765	0.643119	0.235976	uppS					undecaprenyl diphosphate synthase
SPO1666	AAV94951.1	-0.0336606	0.909487	0.294979	0.662861	cdsA					phosphatidate cytidylyltransferase
SPO1667	AAV94952.1	0.0311532	0.918656	0.442473	0.51739	dxr					1-deoxy-D-xylulose 5-phosphate reductoisomerase
SPO1668	AAV94953.1	-0.572715	0.0094299	0.23885	0.708997	SPO1668					membrane-associated zinc metalloprotease
SPO1669	AAV94954.1	0.328252	0.721277	-1.10229	0.0586026	SPO1669					hypothetical protein
SPO1670	AAV94955.1	-0.0995323	0.709829	0.70296	0.156225	SPO1670					outer membrane protein
SPO1671	AAV94956.1	0.29787	0.183255	0.76091	0.175494	SPO1671					hypothetical protein
SPO1672	AAV94957.1	0.103968	0.709103	0.765876	0.217046	fabZ					beta-hydroxyacyl-(acyl-carrier-protein) dehydratase FabZ
SPO1673	AAV94958.1	-0.20398	0.508612	0.664174	0.249024	lpxA					acyl-(acyl-carrier-protein)--UDP-N- acetylglucosamine O-acyltransferase
SPO1674	AAV94959.1	-0.102005	0.754105	0.325182	0.64133	SPO1674					hypothetical protein
SPO1675	AAV94960.1	0.321391	0.263001	0.401492	0.602421	lpxB	GT19(19-371)	GT19	GT19	N	lipid-A-disaccharide synthase
SPO1676	AAV94961.1	-1.30453	0.000860115	0.296463	0.698879	SPO1676					acetyltransferase
SPO1677	AAV94962.1	-1.7056	4.18158e-09	0.356658	0.548253	trmU					tRNA (5-methylaminomethyl-2-thiouridylate)-methyltransferase
SPO1678	AAV94963.1	0.331323	0.314264	3.98333	6.18932e-10	SPO1678					hypothetical protein
SPO1679	AAV94964.1	0.040737	0.928378	1.33867	0.0426717	ctrA					DNA-binding response regulator CtrA
SPO1680	AAV94965.1	-0.395772	0.00807417	0.861107	0.0606044	ligA					DNA ligase
SPO1681	AAV94966.1	-0.145862	0.473279	0.703398	0.171545	recG					ATP-dependent DNA helicase RecG
SPO1682	AAV94967.1	0.913226	0.0197112	0.135496	0.869272	SPO1682					hypothetical protein
SPO1683	AAV94968.1	-0.650009	0.000304792	-0.604818	0.222775	SPO1683					hypothetical protein
SPO1684	AAV94969.1	-0.107971	0.798731	0.223648	0.783395	hisI					phosphoribosyl-AMP cyclohydrolase
SPO1685	AAV94970.1	-0.418623	0.251331	0.18627	0.860373	SPO1685					tRNA synthetase
SPO1686	AAV94971.1	-0.757529	0.0111341	0.393479	0.512918	gid					gid protein
SPO1687	AAV94972.1	0.597011	0.00524327	0.266213	0.674605	SPO1687					enoyl-CoA hydratase/isomerase family protein
SPO1688	AAV94973.1	-1.48218	2.6972e-09	-1.52394	0.00022909	SPO1688					thioesterase family protein
SPO1689	AAV94974.1	1.01877	0.0279393	0.790995	0.156225	SPO1689					hypothetical protein
SPO1690	AAV94975.1	-0.274769	0.423776	1.02912	0.0391163	SPO1690					transcriptional regulator
SPO1691	AAV94976.1	1.07023	1.70572e-06	2.36409	3.3719e-07	rplM					ribosomal protein L13
SPO1692	AAV94977.1	1.32325	1.30889e-06	2.19144	9.40485e-05	rspI					ribosomal protein S9
SPO1693	AAV94978.1	1.18226	4.31937e-09	0.336421	0.617925	SPO1693					hypothetical protein
SPO1694	AAV97134.1	0.952823	2.98889e-09	0.293651	0.66513	SPO1694					carbohydrate kinase
SPO1695	AAV94979.1	-0.125511	0.61744	0.443208	0.432328	SPO1695					hydantoin utilization protein
SPO1696	AAV94980.1	-0.545261	0.0398985	0.0183283	0.991987	SPO1696					hydantoinase/oxoprolinase family protein
SPO1697	AAV94981.1	-0.390093	0.202481	0.270274	0.784427	SPO1697					aminotransferase
SPO1698	AAV94982.1	-0.212096	0.509649	0.624447	0.441893	SPO1698					Asp/Glu/Hydantoin racemase family protein
SPO1699	AAV94983.1	-0.485271	0.132949	0.584927	0.325021	SPO1699					MmgE/PrpD family protein
SPO1700	AAV94984.1	-0.0616061	0.879159	0.702581	0.190479	SPO1700					D-isomer specific 2-hydroxyacid dehydrogenase family protein
SPO1701	AAV94985.1	0.153366	0.523625	0.56848	0.286258	SPO1701					dihydrodipicolinate synthase family protein
SPO1702	AAV94986.1	0.0715899	0.805589	-0.451389	0.452422	SPO1702					hypothetical protein
SPO1703	AAV94987.1	-0.722628	0.0368365	-0.469723	0.489086	dddD					DMSP lyase
SPO1704	AAV94988.1	0.613173	0.0841626	0.00288734	0.998545	SPO1704					transcriptional regulator
SPO1705	AAV94989.1	0.215177	0.642837	0.299764	0.737491	SPO1705					SPP1 gp7 familyphage head morphogenesis domain protein
SPO1707	AAV94990.1	-1.78228	0.00240263	-1.75284	0.0129277	urtD					Urea ABC transporter
SPO1707a	AAV97140.1	-2.21187	0.00382297	-1.8243	0.00904767	SPO1707a					branched-chain amino acid ABC transporter
SPO1708	AAV94991.1	-2.53805	9.29783e-06	-2.07297	0.000796618	urtC					Urea ABC transporter
SPO1709	AAV94992.1	-2.97696	2.21554e-09	-1.68577	0.0253942	urtB					Urea ABC transporter
SPO1710	AAV94993.1	-2.68642	1.19618e-07	-2.10027	0.00475447	urtA					Urea ABC transporter
SPO1711	AAV94994.1	-1.54895	0.000561229	-0.14815	0.862439	ureD					urease accessory protein UreD
SPO1712	AAV94995.1	-1.70115	0.000210189	0.306509	0.687315	ureA					urease
SPO1713	AAV97135.1	-1.61036	0.00584927	0.427797	0.585292	ureB					urease
SPO1714	AAV94996.1	-1.21117	0.102967	0.438375	0.567707	ureC					urease
SPO1715	AAV94997.1	-1.0086	0.111355	0.604001	0.418626	ureE					urease accessory protein ureE
SPO1716	AAV94998.1	-0.991926	0.227472	0.309164	0.675169	ureF					urease accessory protein UreF
SPO1717	AAV94999.1	-0.669354	0.275001	0.673797	0.316949	ureG					urease accessory protein UreG
SPO1718	AAV95000.1	0.329479	0.320562	-0.275191	0.730806	SPO1718					hypothetical protein
SPO1719	AAV95001.1	-0.892433	0.029763	-1.89549	0.00230383	SPO1719					TRAP dicarboxylate transporter
SPO1720	AAV95002.1	-0.706361	0.113463	-2.01562	0.00131331	SPO1720					TRAP dicarboxylate transporter
SPO1721	AAV95003.1	-0.913754	0.0470492	-1.63414	0.00720616	SPO1721					TRAP dicarboxylate transporter
SPO1722	AAV95004.1	-0.442123	0.27278	-1.21222	0.124892	SPO1722					transcriptional regulator
SPO1723	AAV95005.1	-0.452111	0.263131	-1.85134	0.00640467	uxuA					mannonate dehydratase
SPO1724	AAV95006.1	-0.80867	0.0267294	-1.84425	0.00125853	uxuB					D-mannonate oxidoreductase
SPO1725	AAV95007.1	0.0411321	0.880389	0.304588	0.609698	SPO1725					hypothetical protein
SPO1727	AAV95009.1	-0.365	0.107978	-0.0851508	0.917044	SPO1727					polyphosphate kinase 2
SPO1728	AAV95010.1	0.199869	0.568331	0.5473	0.553528	SPO1728					esterase
SPO1729	AAV95011.1	-0.209798	0.565268	0.629288	0.263867	metA					homoserine O-succinyltransferase
SPO1732	AAV95012.1	-0.525183	0.0965631	0.253108	0.779574	recJ					single-stranded-DNA-specific exonuclease RecJ
SPO1733	AAV95013.1	-0.102588	0.744324	0.650638	0.191112	glpX					fructose-1
SPO1734	AAV95014.1	-0.184939	0.661086	0.841937	0.0995128	hom					homoserine dehydrogenase
SPO1735	AAV95015.1	0.49585	0.0323478	0.24327	0.741783	SPO1735					hypothetical protein
SPO1736	AAV95016.1	0.843585	0.0161656	-0.022356	0.984584	SPO1736					transcriptional regulator
SPO1737	AAV95017.1	-0.157958	0.590046	-1.28867	0.00288995	SPO1737					pirin domain protein
SPO1738	AAV95018.1	0.704019	0.0140509	0.45743	0.43878	SPO1738					dehalogenase
SPO1739	AAV95019.1	-0.345098	0.266329	-0.493882	0.491267	SPO1739					hypothetical protein
SPO1740	AAV95020.1	0.329496	0.363882	0.875972	0.0938356	SPO1740					hypothetical protein
SPO1741	AAV95021.1	0.221749	0.491576	0.905037	0.0560579	tadE					putative pilus assembly
SPO1742	AAV95022.1	0.102623	0.75791	1.07145	0.0380172	tadG					putative pilus assembly
SPO1743	AAV95023.1	1.18332	0.000256386	1.80851	1.1046e-05	SPO1743					glutamate dehydrogenase
SPO1744	AAV95024.1	0.0840204	0.78441	0.230024	0.738601	SPO1744					sarcosine oxidase
SPO1745	AAV95025.1	-0.00619968	0.989621	0.179294	0.831525	SPO1745					sarcosine oxidase
SPO1746	AAV95026.1	-0.000294283	0.998672	0.113783	0.864177	SPO1746					sarcosine oxidase
SPO1747	AAV95027.1	-0.549303	0.0874336	-0.0337803	0.973	SPO1747					sarcosine oxidase
SPO1748	AAV95028.1	0.294905	0.278787	-0.102613	0.880501	SPO1748					hypothetical protein
SPO1749	AAV95029.1	-0.887004	8.90142e-06	0.221496	0.732994	dnaG					DNA primase
SPO1750	AAV95030.1	-0.602873	0.00358679	0.557998	0.311312	rpoD					RNA polymerase sigma-70 factor RpoD
SPO1751	AAV95031.1	-1.14606	8.19912e-05	-1.49145	0.000238102	SPO1751					hypothetical protein
SPO1752	AAV95032.1	-0.925662	0.00204952	-1.1845	0.00678975	SPO1752					putative protein TIGR00149
SPO1753	AAV95033.1	0.583959	0.0234555	0.448025	0.577546	nrdR					Transcriptional repressor NrdR
SPO1754	AAV95034.1	-0.16472	0.584274	0.367585	0.522484	ribD					riboflavin biosynthesis protein RibD
SPO1755	AAV95035.1	-0.237532	0.213084	-0.334268	0.569343	kpsC	GT107(46-329)+GT107(307-662)	GT107	GT107	N	capsular polysaccharide export protein KpsC
SPO1756	AAV95036.1	-0.335368	0.0552694	-0.89583	0.0756668	SPO1756					polysaccharide biosynthesis/export protein
SPO1757	AAV95037.1	0.612194	0.0980799	0.370556	0.544069	kpsS					capsular polysaccharide export protein KpsS
SPO1758	AAV95038.1	-0.777899	0.420668	-0.0801458	0.945184	SPO1758					hypothetical protein
SPO1759	AAV95039.1	-0.665429	0.0021712	-0.255341	0.700233	ribE					riboflavin synthase
SPO1760	AAV95040.1	-0.217682	0.357924	-0.108401	0.880206	SPO1760					hypothetical protein
SPO1761	AAV95041.1	-1.17892	4.19667e-07	-0.114869	0.877824	SPO1761					3
SPO1762	AAV95042.1	-1.10452	5.15036e-07	-0.124686	0.879342	ribH-2					riboflavin synthase
SPO1763	AAV95043.1	-0.593591	0.0274365	-0.0642421	0.943764	nusB					transcription antitermination factor NusB
SPO1764	AAV95044.1	-0.847994	1.09352e-05	-0.323086	0.612964	SPO1764					transcriptional regulator
SPO1765	AAV95045.1	-0.234498	0.486662	-1.48383	0.000874713	SPO1765					hypothetical protein
SPO1766	AAV95046.1	0.205248	0.664578	-0.118655	0.888338	SPO1766					hypothetical protein
SPO1767	AAV95047.1	1.15063	0.000373632	0.366539	0.548253	SPO1767					acetyltransferase
SPO1769	AAV95048.1	0.677043	0.000872322	0.37237	0.539115	SPO1769					hypothetical protein
SPO1770	AAV95049.1	0.0962035	0.74518	-0.780503	0.151962	SPO1770					hypothetical protein
SPO1771	AAV95050.1	0.317438	0.310832	0.100968	0.885828	SPO1771					TRAP dicarboxylate transporter
SPO1772	AAV95051.1	0.618286	0.0143277	-0.0394742	0.969097	SPO1772					DctQ subunitTRAP dicarboxylate tran
SPO1773	AAV95052.1	0.68788	0.0216718	0.00937465	0.994653	dctP					3-hydroxybenzoate/3
SPO1774	AAV95053.1	0.746405	0.113493	0.0296055	0.980257	nbaC					3-hydroxyanthranilate 3
SPO1775	AAV95054.1	0.648535	0.0838719	-0.62847	0.244353	SPO1775					hypothetical protein
SPO1776	AAV95055.2	-1.46862	1.37491e-06	-2.03473	0.00407934	SPO1776					pyridine nucleotide-disulfide oxidoreductase family protein
SPO1777	AAV95056.1	-1.82192	9.26706e-12	-1.66727	0.0208533	SPO1777					dihydroorotate dehydrogenase family protein
SPO1778	AAV95057.1	-0.396897	0.548953	2.41532	4.18993e-05	SPO1778					hypothetical protein
SPO1779	AAV95058.1	-0.182011	0.480085	0.0182076	0.987004	SPO1779					major facilitator transporter familymembrane protein
SPO1780	AAV95059.1	-0.186325	0.631363	-1.55996	0.00315918	SPO1780					transcriptional regulator
SPO1781	AAV95060.1	-1.93918	3.69677e-11	-1.43993	0.0427607	allC					allantoate deiminase (xanthine degradation)
SPO1782	AAV95061.1	-1.00995	0.020769	-1.18829	0.115942	SPO1782					hypothetical protein
SPO1783	AAV95062.1	-1.87511	3.11428e-14	-1.28777	0.0690438	allB					allantoinase (xanthine degradation)
SPO1784	AAV95063.1	1.06889	0.0178895	-0.00450425	0.99795	SPO1784					hypothetical protein
SPO1785	AAV95064.1	-1.84145	6.50152e-10	-1.65356	0.0075759	SPO1785					ABC transporter
SPO1786	AAV95065.1	-1.43506	9.28609e-12	-1.8156	0.000221216	SPO1786					ABC transporter
SPO1787	AAV95066.1	-1.62781	6.90155e-08	-1.76236	9.9829e-05	SPO1787					ABC transporter
SPO1788	AAV95067.1	-0.490753	0.0923734	-1.44151	0.00354264	SPO1788					periplasmic substrate-binding proteinABC tran
SPO1789	AAV95068.1	0.0346881	0.929812	-2.69099	2.10173e-09	SPO1789					sulfate/tungstate uptake family ABC transporter
SPO1790	AAV95069.1	-0.0345716	0.943396	-2.13151	0.00022156	SPO1790					sulfate/tungstate uptake family ABC transporter
SPO1791	AAV95070.1	-0.407345	0.122898	-1.47936	0.00262429	SPO1791					sulfate/tungstate uptake family ABC transporter
SPO1792	AAV95071.1	0.274753	0.263637	-0.188941	0.800521	SPO1792					DNA-binding protein
SPO1793	AAV95072.1	0.11997	0.676133	0.482378	0.510185	SPO1793					WD domain/cytochrome c family protein
SPO1794	AAV95073.1	0.0703604	0.821318	0.75393	0.151962	SPO1794					formate dehydrogenase
SPO1795	AAV95074.1	0.291545	0.292329	0.439743	0.428706	SPO1795					formate dehydrogenase
SPO1796	AAV95075.1	0.400241	0.155598	0.527463	0.321297	SPO1796					formate dehydrogenase
SPO1797	AAV95076.1	0.650461	0.0370384	0.188737	0.815126	SPO1797					twin-arginine translocation pathway signal sequence domain protein
SPO1798	AAV95077.1	0.742892	0.0528953	0.322168	0.663858	SPO1798					chaperone
SPO1799	AAV95078.1	0.634132	0.0694601	0.243836	0.794368	SPO1799					hypothetical protein
SPO1800	AAV95079.1	1.20289	3.13394e-05	0.00251524	0.998545	SPO1800					iron-sulfur cluster-binding protein
SPO1801	AAV95080.1	0.511952	0.291521	-0.0778275	0.91901	SPO1801					hypothetical protein
SPO1802	AAV95081.1	-0.844156	9.10222e-06	0.0623895	0.946108	SPO1802					hypothetical protein
SPO1803	AAV95082.1	-0.387563	0.19145	0.344255	0.548676	SPO1803					Mrp/NBP35 family protein
SPO1804	AAV95083.1	-0.0398151	0.89293	0.0765133	0.917497	SPO1804					hypothetical protein
SPO1805	AAV95084.1	-0.103902	0.764257	-0.179319	0.821567	SPO1805					hypothetical protein
SPO1806	AAV95085.1	0.206187	0.384774	0.53293	0.36218	SPO1806					flavin reductase domain protein
SPO1807	AAV95086.1	-1.79635	3.26444e-05	-2.91303	1.61718e-12	SPO1807					exonuclease
SPO1808	AAV95087.1	-1.84348	0.000339403	-2.3811	4.29836e-06	SPO1808					hypothetical protein
SPO1809	AAV95088.1	-2.02201	2.22087e-06	-2.03506	1.23969e-05	SPO1809					nucleotidyltransferase/CBS/cyclic nucleotide-binding domain protein
SPO1810	AAV95089.1	-1.51764	9.25647e-07	-2.27193	5.99484e-07	SPO1810					sodium/solute symporter family protein
SPO1811	AAV95090.1	-1.58843	2.50806e-05	-2.55712	5.58699e-07	SPO1811					hypothetical protein
SPO1812	AAV95091.2	-0.67161	0.103521	-2.49968	2.39782e-09	adk-2					adenylate kinase
SPO1813	AAV95092.1	-0.350189	0.48204	-2.45002	9.50811e-05	acs					acetyl-coenzyme A synthetase
SPO1814	AAV95093.1	0.00786918	0.988353	-0.0073438	0.996812	SPO1814					TRAP dicarboxylate transporter
SPO1815	AAV95094.1	0.161391	0.681311	0.276486	0.730806	SPO1815					TRAP dicarboxylate transporter
SPO1816	AAV95095.1	0.493261	0.0328763	-0.00139234	0.999164	SPO1816					TRAP dicarboxylate transporter
SPO1817	AAV95096.1	-0.251781	0.514036	0.203889	0.825396	SPO1817					hypothetical protein
SPO1818	AAV95097.1	0.00731825	0.984192	-0.0193748	0.988874	SPO1818					hypothetical protein
SPO1819	AAV95098.1	-0.743885	0.34364	-1.33779	0.165815	SPO1819					phosphodiesterase
SPO1820	AAV95099.1	-0.100502	0.887976	-0.554118	0.543904	SPO1820					sugar ABC transporter
SPO1821	AAV95100.1	-0.691444	0.493974	-1.90918	0.0374888	SPO1821					sugar ABC transporter
SPO1822	AAV95101.1	-0.643509	0.506518	-2.0188	0.0177852	SPO1822					sugar ABC transporter
SPO1823	AAV95102.1	-0.390521	0.527732	-1.26758	0.105829	SPO1823					sugar ABC transporter
SPO1824	AAV95103.1	-0.959049	0.139001	-1.60874	0.0445999	SPO1824					transcriptional regulator
SPO1825	AAV95104.1	-0.217564	0.617764	-0.310854	0.723643	SPO1825					glutamine synthetase family protein
SPO1826	AAV95105.1	-0.140896	0.822816	-0.446909	0.557084	SPO1826					transcriptional regulator
SPO1827	AAV95106.1	-0.634363	0.19623	-0.959769	0.280945	SPO1827					N-formylglutamate amidohydrolase
SPO1828	AAV95107.1	0.361698	0.587014	-0.0111691	0.99627	SPO1828					isochorismatase family protein
SPO1829	AAV95108.1	-0.526985	0.337216	-0.010132	0.99627	SPO1829					branched-chain amino acid ABC transporter
SPO1830	AAV95109.1	-0.424625	0.248577	0.226962	0.791454	SPO1830					branched-chain amino acid ABC transporter
SPO1831	AAV95110.1	-0.416175	0.378304	-0.2468	0.748741	livF-1					branched-chain amino acid ABC transporter
SPO1832	AAV95111.1	-0.351623	0.497176	-0.773683	0.262524	SPO1832					branched-chain amino acid ABC transporter
SPO1833	AAV95112.1	-0.209141	0.617106	-0.307222	0.733526	SPO1833					branched-chain amino acid ABC transporter
SPO1834	AAV95113.1	-0.345307	0.505368	-0.130218	0.890136	SPO1834					acetamidase/formamidase family protein
SPO1835	AAV95114.1	-0.859825	0.000330527	-0.759564	0.147858	SPO1835					sugar ABC transporter
SPO1836	AAV95115.1	-0.656743	0.0653717	-0.598222	0.28468	SPO1836					oxidoreductase
SPO1837	AAV95116.1	-0.673499	0.00945086	-0.755978	0.199201	SPO1837					sugar ABC transporter
SPO1838	AAV95117.1	-0.404142	0.322386	-0.896112	0.0832716	SPO1838					sugar ABC transporter
SPO1839	AAV95118.1	-0.430845	0.335914	-1.19973	0.0185414	SPO1839					sugar ABC transporter
SPO1840	AAV95119.1	0.334434	0.427125	-1.62121	9.77147e-05	SPO1840					glucokinase regulator-related protein
SPO1841	AAV95120.1	-0.242373	0.44879	-2.33863	1.80996e-08	SPO1841					BadF/BadG/BcrA/BcrD ATPase family protein
SPO1842	AAV95121.1	-0.248677	0.570913	-2.00304	1.3828e-06	SPO1842					transcriptional regulator
SPO1843	AAV95122.1	-0.492388	0.131625	-1.64787	0.000358693	SPO1843					SIS domain protein
SPO1844	AAV95123.1	-0.657512	0.0258169	-1.64765	0.000908017	nagA	CE9(7-377)	CE9	CE9	N	N-acetylglucosamine-6-phosphate deacetylase
SPO1845	AAV95124.1	-1.45405	1.47041e-10	-0.391476	0.491267	SPO1845					oxidoreductase
SPO1846	AAV95125.1	-0.938761	9.53083e-05	-0.509143	0.330598	SPO1846					branched-chain amino acid ABC transporter
SPO1847	AAV95126.1	-1.50401	1.39211e-12	-0.866332	0.061831	SPO1847					AMP-binding enzyme
SPO1848	AAV95127.1	-1.55698	4.55314e-11	-1.10899	0.0164729	SPO1848					branched-chain amino acid ABC transporter
SPO1849	AAV95128.1	-0.998549	2.47633e-05	-1.18932	0.0105276	SPO1849					branched-chain amino acid ABC transporter
SPO1850	AAV95129.1	-0.981535	2.01653e-07	-1.16661	0.00979901	SPO1850					branched-chain amino acid ABC transporter
SPO1851	AAV95130.1	-0.813778	4.6219e-08	-1.54458	0.000652293	SPO1851					branched-chain amino acid ABC transporter
SPO1852	AAV95131.1	-0.401068	0.00918265	-1.87648	5.09835e-06	SPO1852					oxidoreductase
SPO1853	AAV95132.1	0.19765	0.585528	-1.95866	2.77321e-06	SPO1853					transcriptional regulator
SPO1854	AAV95133.1	0.332351	0.288138	-1.08698	0.0154751	SPO1854					hypothetical protein
SPO1855	AAV95134.1	-1.27635	0.002464	0.438919	0.548253	SPO1855					hypothetical protein
SPO1856	AAV95135.1	-0.141683	0.629625	-0.458908	0.431287	SPO1856					ribonuclease BN
SPO1857	AAV95136.1	0.152474	0.803155	-0.431813	0.555903	SPO1857					hypothetical protein
SPO1858	AAV95137.1	-0.286706	0.224056	0.295414	0.649767	rrmJ					ribosomal RNA large subunit methyltransferase J
SPO1859	AAV95138.1	0.35197	0.115931	-0.282224	0.66053	SPO1859					phosphatase
SPO1860	AAV95139.1	-0.614919	0.00155932	-0.124733	0.884288	SPO1860					twin-arginine translocation pathway signal sequence domain protein
SPO1861	AAV95140.1	0.315598	0.45445	1.68793	0.000392296	SPO1861					hypothetical protein
SPO1862	AAV95141.1	0.281943	0.521026	1.37846	0.010635	SPO1862					metFprotein-like protein
SPO1863	AAV95142.1	0.956677	9.84539e-06	0.38059	0.62078	SPO1863					pterin binding component of split MetH
SPO1864	AAV95143.1	-0.431558	0.259301	0.20467	0.804915	SPO1864					hypothetical protein
SPO1865	AAV95144.1	-0.39065	0.270841	0.88144	0.115651	tkt					transketolase
SPO1866	AAV95145.1	-0.230088	0.406037	-0.111653	0.880206	SPO1866					hypothetical protein
SPO1867	AAV95146.1	0.294903	0.198513	-0.422498	0.511691	SPO1867					hypothetical protein
SPO1868	AAV95147.1	-0.154562	0.720629	-0.0373653	0.967966	SPO1868					glutaredoxin-related protein
SPO1869	AAV95148.1	-0.212055	0.253199	-0.340644	0.57179	SPO1869					BolA family protein
SPO1870	AAV95149.1	-0.29196	0.357924	0.74325	0.15866	purL					phosphoribosylformylglycinamidine synthase II
SPO1871	AAV95150.1	0.114878	0.618821	-0.366487	0.562789	SPO1871					mechanosensitive ion channel family protein
SPO1872	AAV95151.1	-0.196972	0.36633	-0.402871	0.563817	SPO1872					transcriptional regulator
SPO1873	AAV95152.1	-0.953884	4.8873e-06	-0.453563	0.403061	SPO1873					pyruvate ferredoxin/flavodoxin oxidoreductase family protein
SPO1874	AAV95153.1	-2.02288	2.5931e-07	0.851321	0.104722	SPO1874					acyltransferase domain protein
SPO1875	AAV95154.1	-0.81378	0.013838	0.499589	0.41619	murI					glutamate racemase
SPO1876	AAV95155.1	-0.660313	0.00919538	0.400311	0.58959	argC-2					N-acetyl-gamma-glutamyl-phosphate reductase
SPO1877	AAV95156.1	-1.58206	3.4338e-07	-0.691818	0.182582	ccmE					cytochrome c-type biogenesis protein CcmE
SPO1878	AAV95157.1	0.151383	0.738933	3.30067	8.22694e-14	SPO1878	GH108(9-97)	GH108	GH108	N	hypothetical protein
SPO1879	AAV95159.1	0.268999	0.727303	0.776224	0.354516	SPO1879					hypothetical protein
SPO1880	AAV95158.1	-0.436981	0.0872774	-0.518349	0.319862	ccmF					cytochrome c-type biogenesis protein CcmF
SPO1881	AAV95160.1	-0.3015	0.337216	-0.778247	0.163567	SPO1881					cytochrome c biogenesis family protein
SPO1882	AAV95161.1	-1.46446	3.91414e-12	-1.35585	0.000694697	SPO1882					enoyl-CoA hydratase/isomerase family protein
SPO1883	AAV95162.1	-1.33437	8.88423e-14	-0.804496	0.108232	SPO1883					hypothetical protein
SPO1884	AAV95163.1	0.73743	0.001162	1.22837	0.00551301	SPO1884					S-methyltransferase component of split metH
SPO1885	AAV95164.1	-0.557835	0.116921	2.68854	4.86277e-07	SPO1885					hypothetical protein
SPO1886	AAV95165.1	0.257546	0.612034	0.413384	0.46771	SPO1886					hypothetical protein
SPO1887	AAV95166.1	-0.496471	0.11139	0.775538	0.140655	purC					phosphoribosylaminoimidazole-succinocarboxamide synthase
SPO1888	AAV95167.1	-0.529834	0.120325	0.54149	0.467667	purS					phosphoribosylformylglycinamidine synthase
SPO1889	AAV95168.1	-0.279766	0.291323	0.609676	0.403132	SPO1889					alcohol dehydrogenase
SPO1890	AAV95169.1	0.0285788	0.909487	0.766958	0.205774	purQ					phosphoribosylformylglycinamidine synthase I
SPO1891	AAV95170.1	-0.453026	0.0238983	-0.157781	0.808378	SPO1891					C4-dicarboxylate transport sensor protein DctB
SPO1892	AAV95171.1	-0.277903	0.233993	0.0261087	0.976774	dctD-1					C4-dicarboxylate transport transcriptional regulatory protein DctD
SPO1893	AAV95172.1	0.310808	0.239135	0.500925	0.32799	SPO1893					ribonuclease
SPO1895	AAV95173.1	0.437294	0.403991	0.00747737	0.99627	SPO1895					SirA family protein
SPO1896	AAV95174.1	-0.233917	0.54942	-0.0931738	0.900892	ccdA					cytochrome c-type biogenesis protein CcdA
SPO1897	AAV95175.1	0.157817	0.498394	0.241882	0.731083	SPO1897					hypothetical protein
SPO1898	AAV95176.1	0.437757	0.0516675	0.366111	0.541794	SPO1898					cytochrome P450 family protein
SPO1899	AAV95177.1	-0.867453	8.13147e-06	0.266274	0.706027	fda					fructose-bisphosphate aldolase
SPO1900	AAV95178.1	0.300464	0.307384	0.957554	0.131276	tag					DNA-3-methyladenine glycosylase I
SPO1901	AAV95179.1	-0.11763	0.765438	1.17432	0.108709	SPO1901					hypothetical protein
SPO1902	AAV95180.1	-0.476163	0.0950586	1.54224	0.000664475	SPO1902					transcription regulator
SPO1903	AAV95181.1	-0.903856	0.0370384	0.208592	0.78753	SPO1903					hypothetical protein
SPO1904	AAV95182.1	-0.52348	0.297621	0.0465138	0.968223	SPO1904					hypothetical protein
SPO1905	AAV95183.2	-0.600109	0.00835593	-0.00947371	0.994949	fumC					fumarate hydratase
SPO1906	AAV95184.1	0.560065	0.0068535	0.24095	0.741779	SPO1906					hypothetical protein
SPO1907	AAV95185.1	1.2335	0.000186705	0.492417	0.348398	SPO1907					hypothetical protein
SPO1908	AAV95186.1	-0.18699	0.660035	2.63195	1.71722e-06	SPO1908					chromate transporter
SPO1909	AAV95187.1	-0.320913	0.447385	3.44724	5.59587e-08	SPO1909					hypothetical protein
SPO1911	AAV95188.1	0.120545	0.900874	2.30491	0.000149286	SPO1911					hypothetical protein
SPO1912	AAV95189.1	0.454684	0.175429	-1.4381	0.00398655	SPO1912					transcriptional regulator
SPO1913	AAV95190.1	-1.0094	0.000124502	-1.89846	9.91303e-06	dmdA					dimethylsulfoniopropionate demethylase
SPO1914	AAV95191.1	-0.581289	0.00322136	-1.89396	1.58185e-06	acuI					NADPH-dependent acrylyl-CoA reductase
SPO1915	AAV95192.1	-0.265374	0.661014	-0.199541	0.818501	SPO1915					glyoxalase family protein
SPO1916	AAV95193.1	-0.815721	0.000253187	-0.0103565	0.992954	SPO1916					aminotransferase
SPO1917	AAV95194.1	-1.04044	5.64491e-05	-1.26251	0.0122142	phrB					deoxyribodipyrimidine photolyase
SPO1918	AAV95195.1	-0.328103	0.109285	0.527443	0.36128	cfa					cyclopropane-fatty-acyl-phospholipid synthase
SPO1919	AAV95196.1	0.219637	0.277387	0.318536	0.592862	trgA					tellurite resistance protein
SPO1920	AAV95197.2	0.0316348	0.909487	0.213427	0.74114	trgB					tellurite resistance protein
SPO1921	AAV95198.1	-0.0461592	0.878815	-0.145382	0.837537	SPO1921					pyridoxal-phosphate dependent enzyme
SPO1922	AAV95199.1	0.138265	0.566417	-0.119538	0.863706	SPO1922					mechanosensitive ion channel family protein
SPO1923	AAV95200.1	-0.0338441	0.921245	0.0169361	0.987925	SPO1923					hypothetical protein
SPO1925	AAV95201.1	0.449058	0.00397159	0.898349	0.0573762	SPO1925					hypothetical protein
SPO1926	AAV95202.1	0.431156	0.0550801	0.686964	0.183351	SPO1926					hypothetical protein
SPO1927	AAV95203.1	-2.07295	9.6675e-16	0.0908953	0.917497	SPO1927					site-specific recombinase
SPO1928	AAV95204.1	0.0549891	0.899295	1.10815	0.0126906	SPO1928					Tat (twin-arginine translocation) pathway signal sequence domain protein
SPO1929	AAV95205.1	-0.159501	0.61273	-0.442842	0.46771	SPO1929					peptidoglycan binding protein
SPO1930	AAV95206.1	-0.833815	5.4752e-05	-0.484088	0.364615	lpxD					UDP-3-O-3-hydroxymyristoyl glucosamine N-acyltransferase
SPO1931	AAV95207.1	-0.450359	0.0531296	0.36624	0.594465	SPO1931					acyl carrier protein
SPO1932	AAV95208.1	-0.285144	0.402411	0.593212	0.369292	SPO1932					beta-ketoacyl synthase family protein
SPO1933	AAV95209.1	0.259724	0.222181	0.398603	0.498895	SPO1933					invasion associated family protein
SPO1934	AAV95210.1	0.220078	0.411987	-0.500432	0.350733	SPO1934					hypothetical protein
SPO1935	AAV95211.1	0.731737	3.72398e-05	1.38364	0.0122383	SPO1935					branched-chain amino acid ABC transporter
SPO1936	AAV95212.1	0.704765	8.45167e-05	1.66863	0.00191163	SPO1936					branched-chain amino acid ABC transporter
SPO1937	AAV95213.1	0.745285	0.00051996	1.9468	0.000241762	SPO1937					branched-chain amino acid ABC transporter
SPO1938	AAV95214.1	0.424177	0.106208	0.903519	0.217678	SPO1938					branched-chain amino acid ABC transporter
SPO1939	AAV95215.1	1.20384	4.56335e-05	0.370584	0.521123	SPO1939					branched-chain amino acid ABC transporter
SPO1940	AAV95216.1	0.190942	0.530278	-0.796491	0.136544	SPO1940					hypothetical protein
SPO1941	AAV95217.1	0.320242	0.145759	0.590322	0.285616	SPO1941					transcriptional regulator
SPO1942	AAV95218.1	-0.0134923	0.961183	0.520372	0.406226	SPO1942					3-deoxy-7-phosphoheptulonate synthase
SPO1943	AAV95219.1	-1.4177	0.00278297	-0.257593	0.696863	SPO1943					hypothetical protein
SPO1944	AAV95220.1	-0.535645	0.0789717	0.464462	0.431276	SPO1944					YicC family protein
SPO1945	AAV95221.1	-0.384375	0.279245	0.677239	0.268731	gmk					guanylate kinase
SPO1946	AAV95222.1	-0.0892127	0.784579	0.523466	0.397803	SPO1946					bacterial transferase family protein
SPO1947	AAV95223.1	0.232938	0.408925	0.216334	0.784427	SPO1947					phosphate regulon sensor histidine kinase
SPO1948	AAV95224.1	-2.78964	1.2329e-14	1.61387	0.000949445	pstS					periplasmic phosphate-binding proteinphosphate ABC tran
SPO1949	AAV95225.1	-2.72989	2.22273e-11	0.57775	0.479035	pstC					phosphate ABC transporter
SPO1950	AAV95226.1	-2.62625	1.83827e-11	0.262702	0.751013	pstA					phosphate ABC transporter
SPO1951	AAV95227.1	-2.45296	4.0734e-09	0.54386	0.329421	pstB					phosphate ABC transporter
SPO1952	AAV95228.1	-2.50915	8.06493e-08	0.619214	0.258617	phoU					phosphate transport system regulatory protein PhoU
SPO1953	AAV95229.1	-1.88257	3.36825e-06	0.432408	0.530449	phoB					phosphate regulon transcriptional regulatory protein PhoB
SPO1954	AAV95230.1	0.177058	0.627789	-0.155556	0.829803	SPO1954					transcriptional regulator
SPO1955	AAV95231.2	0.0328283	0.923866	0.238662	0.744823	gcdH					glutaryl-CoA dehydrogenase
SPO1956	AAV95232.1	-0.280958	0.389107	-0.460915	0.562789	sulP					sulfate permease
SPO1957	AAV95233.1	-0.565038	0.0224639	-1.27949	0.00212589	SPO1957					oxidoreductase
SPO1958	AAV95234.1	-0.152804	0.649871	0.27633	0.740335	SPO1958					acyl-CoA thioesterase II
SPO1959	AAV95235.1	-0.572875	0.00793416	-0.124779	0.878494	SPO1959					acetoacetyl-CoA synthase
SPO1960	AAV95236.1	-0.198491	0.410309	0.010807	0.99276	SPO1960					beta-lactamase
SPO1961	AAV95237.1	-1.5965	2.4151e-07	-1.31581	0.018107	SPO1961					transcriptional regulator
SPO1962	AAV95238.1	-1.94163	9.41763e-14	-1.16347	0.00710091	SPO1962					phosphotransferase family protein
SPO1963	AAV95239.1	-1.88066	4.1887e-11	-1.61163	0.000550597	SPO1963					phosphoglycerate mutase family protein
SPO1964	AAV95240.1	-2.23701	1.01528e-18	-1.44868	0.000342564	SPO1964					hypothetical protein
SPO1965	AAV95241.1	-1.82537	2.67685e-16	-1.74434	0.000135176	SPO1965					oxidoreductase
SPO1966	AAV95242.1	-1.97034	7.57642e-12	-2.06705	9.16073e-07	SPO1966					oxidoreductase
SPO1967	AAV95243.1	-2.01893	8.07718e-14	-2.13759	1.11942e-06	SPO1967					acyl-CoA dehydrogenase
SPO1968	AAV95244.1	-1.75639	1.74652e-12	-2.42739	1.39839e-07	SPO1968					acyl-CoA dehydrogenase family protein
SPO1969	AAV95245.1	-1.59847	5.1732e-10	-1.57752	0.000328068	SPO1969					oxidoreductase
SPO1970	AAV95246.1	0.670158	0.00416586	0.0176249	0.98754	SPO1970					phosphoglycerate mutase family protein
SPO1971	AAV95247.1	-1.22216	1.00255e-05	-1.17131	0.0139872	SPO1971					enoyl-CoA hydratase/isomerase family protein
SPO1972	AAV95248.2	-1.4963	1.99632e-07	-1.04408	0.0381604	SPO1972					nodulation protein N
SPO1973	AAV95249.2	0.278059	0.554705	-1.0949	0.0279634	aroQ					3-dehydroquinate dehydratase
SPO1974	AAV95250.1	0.615154	0.130359	-0.256101	0.668852	SPO1974					autoinducer-binding transcriptional regulator
SPO1975	AAV95251.1	-0.411582	0.239135	2.09099	5.65028e-05	tsf					translation elongation factor Ts
SPO1976	AAV95252.1	-0.0759485	0.792422	1.98799	5.76284e-06	rpsB					ribosomal protein S2
SPO1977	AAV95253.1	-0.329462	0.300495	-1.2837	0.00937256	SPO1977					hypothetical protein
SPO1978	AAV95254.1	-0.573659	0.0261256	-1.34864	0.0181092	SPO1978					hypothetical protein
SPO1979	AAV95255.1	-0.252868	0.507574	0.687465	0.36218	olsA					lyso-ornithine lipid acyltransferase
SPO1980	AAV95256.1	-0.26503	0.48926	0.727546	0.219046	olsB					ornithine-acyl[acyl carrier protein] N-acyltransferase
SPO1981	AAV95257.1	0.308712	0.52762	0.954494	0.285616	SPO1981					hypothetical protein
SPO1982	AAV95259.1	-0.127981	0.814626	1.54214	0.0132934	SPO1982					hypothetical protein
SPO1983	AAV95258.1	-0.307603	0.449601	1.45074	0.00191163	chpT					histidine phosphotransferase
SPO1984	AAV95260.1	-0.597641	0.0284982	0.417238	0.481907	proA					gamma-glutamyl phosphate reductase
SPO1985	AAV95261.1	-0.940698	0.000981592	0.567548	0.294104	proB					glutamate 5-kinase
SPO1986	AAV95262.1	-1.07007	0.000106046	0.488263	0.385414	obgE					GTPase Obg (EC 3.6.5.-) (GTP-binding protein Obg)
SPO1987	AAV95264.1	-1.409	1.22589e-08	0.380023	0.59152	SPO1987					acetyltransferase
SPO1988	AAV95263.1	-0.913031	9.41295e-05	0.960204	0.140655	SPO1988					transporter
SPO1989	AAV95265.1	-0.245229	0.569659	0.36992	0.631503	rpmA					ribosomal protein L27
SPO1990	AAV95266.1	-0.562162	0.00526482	0.467566	0.519087	rplU					ribosomal protein L21
SPO1991	AAV95267.1	0.246061	0.279734	-0.0424863	0.962654	SPO1991					hypothetical protein
SPO1992	AAV95268.1	0.0227276	0.910023	-0.283994	0.685726	SPO1992					hypothetical protein
SPO1994	AAV95269.1	0.0586412	0.827955	-0.022608	0.98135	SPO1994					type I secretion membrane fusion protein
SPO1995	AAV95270.1	0.0162605	0.940451	-0.0971019	0.890136	SPO1995					ABC transporter
SPO1996	AAV95271.1	0.317805	0.246035	-0.170216	0.825396	SPO1996					hypothetical protein
SPO1997	AAV95272.1	0.96835	0.000703747	-0.124334	0.864177	SPO1997					hypothetical protein
SPO1998	AAV95273.1	0.750957	0.0295984	0.269989	0.723643	SPO1998					hypothetical protein
SPO1999	AAV95274.2	-1.75201	0.000295741	-0.550634	0.384521	SPO1999					Collagen domain protein
SPO2000	AAV95275.1	0.802157	0.0575237	0.265457	0.707045	SPO2000					endoribonuclease L-PSP family protein
SPO2001	AAV95276.1	-0.444677	0.183255	-0.557223	0.435222	SPO2001					oxidoreductase
SPO2002	AAV95277.1	-0.340873	0.49846	-0.629237	0.410946	SPO2002					acetylpolyamine aminohydrolase
SPO2003	AAV95278.1	-0.528976	0.49147	-1.64883	0.0542638	SPO2003					acetyltransferase
SPO2004	AAV95279.1	0.693715	0.152977	-0.326261	0.735011	SPO2004					hypothetical protein
SPO2005	AAV95280.1	-0.501015	0.156156	-0.594174	0.415085	SPO2005					aminotransferase
SPO2006	AAV95281.1	0.0350098	0.938522	-0.0672043	0.953267	SPO2006					spermidine/putrescine ABC transporter
SPO2007	AAV95282.1	0.550236	0.0862026	0.0189358	0.988881	SPO2007					spermidine/putrescine ABC transporter
SPO2008	AAV95283.1	0.424734	0.400688	-0.588702	0.441391	SPO2008					spermidine/putrescine ABC transporter
SPO2009	AAV95284.1	1.2453	0.00978079	-0.535517	0.477131	SPO2009					spermidine/putrescine ABC transporter
SPO2010	AAV95285.1	0.589068	0.120325	-0.140554	0.873596	SPO2010					transcriptional regulator
SPO2013	AAV95286.1	-0.0416749	0.901788	0.143273	0.863706	SPO2013					hypothetical protein
SPO2014	AAV95287.1	-0.800561	0.00501971	0.417343	0.527728	sufS					cysteine desulfurase SufS
SPO2015	AAV95288.1	-0.41916	0.233884	0.284374	0.735011	SPO2015					hypothetical protein
SPO2016	AAV95289.1	-0.988719	0.0154247	-0.239761	0.791201	SPO2016					hypothetical protein
SPO2017	AAV95290.1	-0.988865	0.00112185	-0.306544	0.665588	SPO2017					FeS assembly protein SufD
SPO2018	AAV95291.1	-1.1984	0.00121294	-0.0602648	0.940578	sufC					FeS assembly ATPase SufC
SPO2019	AAV95292.1	-1.35888	1.39131e-07	-0.522872	0.410475	SPO2019					exoV domain protein
SPO2020	AAV95293.1	-1.40982	1.14457e-06	-0.620144	0.338695	SPO2020					methyltransferase
SPO2021	AAV95294.1	-1.38192	2.37847e-07	-0.652045	0.327462	SPO2021					hypothetical protein
SPO2022	AAV95295.1	-1.3935	5.6774e-08	-0.955959	0.0477745	SPO2022					hypothetical protein
SPO2023	AAV95296.1	-1.41722	7.32532e-08	-0.41773	0.516039	sufB					FeS assembly protein SufB
SPO2024	AHB86023.1	-1.04053	2.97036e-05	-0.279536	0.677762	SPO2024					Aminotransferase
SPO2025	AAV95297.1	-0.929134	0.000239532	-0.180994	0.814766	SPO2025					iron-sulfur cluster assembly transcription factor IscR
SPO2026	AAV95298.1	-0.211579	0.341099	0.672596	0.235784	SPO2026					hypothetical protein
SPO2027	AAV95299.1	-0.534085	0.0100152	0.763006	0.183351	SPO2027					hypothetical protein
SPO2028	AAV95300.1	-0.0760455	0.694335	0.860516	0.221859	SPO2028					HD domain protein
SPO2029	AAV95301.1	-0.237987	0.414173	1.29454	0.0471275	SPO2029					glutamine amidotransferases class-II domain protein
SPO2030	AAV95302.1	-0.00818948	0.983194	0.0347583	0.976774	SPO2030					multidrug resistance efflux protein
[truncated: 2,272 more rows]

## Sheet: Table S3
Table S3. Gene expression of Stenotrophomonas sp. SKA14 in co-culture with M. commoda or T. pseudonana. Negative log2 fold-change values indicate enrichment in co-culture with phytoplankton with padj > 0.01. Positive values indicate enrichment in glucose control. GH = glycoside hydrolase, AA = auxiliary activity, GT= glycosyl transferase, CE = carbohydrate esterase.
Locus Tag	Old Locus Tag	Protein ID	Micromonas log2FoldChange	Micromonas padj	Thalassiosira log2FoldChange	Thalassiosira padj	CAZymes HMMR Alignment	CAZymes Hotpep Alignment	CAZymes DIAMOND Alignment	SignalP	PUL	Description
SSKA14_RS00010	SSKA14_2176	WP_008266524.1	0.220917	0.819805								peptidoglycan endopeptidase
SSKA14_RS00020		WP_040006550.1	-0.495061	0.400314								hypothetical protein
SSKA14_RS00025	SSKA14_349	WP_008264768.1	-0.664957	0.201329	1.52989	0.00736503						phage tail tape measure protein
SSKA14_RS00030		WP_040006554.1	-0.222941	0.675084	2.19087	2.0848e-06						hypothetical protein
SSKA14_RS00035	SSKA14_3054	WP_008267422.1	-0.690155	0.239652								hypothetical protein
SSKA14_RS00040	SSKA14_1578	WP_008265925.1	0.0651498	0.920566	2.84929	3.40763e-12						hypothetical protein
SSKA14_RS00045	SSKA14_2260	WP_008266612.1	0.159248	0.776541	2.74077	5.19278e-11						hypothetical protein
SSKA14_RS00050	SSKA14_3929	WP_008268262.1	0.0790782	0.909564	2.81414	1.21202e-12						DUF3168 domain-containing protein
SSKA14_RS00055		WP_040006559.1	-0.329464	0.55044	2.55591	5.98044e-10						hypothetical protein
SSKA14_RS00060		WP_040006561.1	-0.558693	0.3529	2.90392	2.95023e-12						hypothetical protein
SSKA14_RS00065	SSKA14_3372	WP_008267712.1	-1.03713	0.0332614	2.0837	1.44473e-05						phage gp6-like head-tail connector protein
SSKA14_RS00075	SSKA14_1480	WP_008265834.1	-0.021657	0.972116	3.21549	1.43209e-07						phage major capsid protein
SSKA14_RS00080	SSKA14_1972	WP_040006564.1	-0.195045	0.761277	2.63083	7.8794e-08						HK97 family phage prohead protease
SSKA14_RS00085	SSKA14_3381	WP_008267724.1	-0.461382	0.428587	2.02106	0.000189402						phage portal protein
SSKA14_RS00090	SSKA14_1772	WP_008266128.1	-0.566079	0.297805	1.69405	0.00154183						terminase
SSKA14_RS00095		WP_008265114.1	-0.686898	0.234725								hypothetical protein
SSKA14_RS23170		WP_083797287.1	-0.36887	0.587725	1.54114	0.00546466						hypothetical protein
SSKA14_RS00100	SSKA14_3296	WP_008267637.1	-0.671118	0.213798	2.34696	6.70895e-09						hypothetical protein
SSKA14_RS00105		WP_040006568.1	-0.601116	0.305875								hypothetical protein
SSKA14_RS00110		WP_040006570.1	-0.200178	0.779042								hypothetical protein
SSKA14_RS00115	SSKA14_2891	WP_008267275.1	-0.585703	0.277533	1.81443	6.15493e-06						hypothetical protein
SSKA14_RS00120		WP_040006572.1	-0.862775	0.165997	1.52937	0.00449188						hypothetical protein
SSKA14_RS00125	SSKA14_2922	WP_008267306.1	-0.411894	0.442664	2.40468	1.00937e-09	GH104(12-165)	GH104	N	N		lysozyme
SSKA14_RS00130	SSKA14_80	WP_040006574.1	0.0383791	0.955744	2.6724	7.38086e-10						restriction endonuclease subunit M
SSKA14_RS00135		WP_040006577.1	-0.122602	0.801237	1.48065	0.000323868						hypothetical protein
SSKA14_RS00140		WP_050413319.1	-0.721098	0.227186								hypothetical protein
SSKA14_RS00145		WP_040006578.1	-0.297329	0.657362								hypothetical protein
SSKA14_RS00150		WP_040006579.1	-0.557157	0.363915								hypothetical protein
SSKA14_RS00155	SSKA14_1587	WP_008265933.1	-0.173278	0.80888								hypothetical protein
SSKA14_RS00160	SSKA14_850	WP_040006581.1	-0.440842	0.394385	1.18395	0.0110572						replicative DNA helicase
SSKA14_RS22950		WP_050413320.1	-0.124831	0.829763	1.7046	0.00023566						helix-turn-helix domain-containing protein
SSKA14_RS00170		WP_040006583.1	0.0532578	0.925457	2.54353	7.08806e-10						hypothetical protein
SSKA14_RS23175	SSKA14_1116	WP_008265486.1	-0.236149	0.505764	1.47071	0.00197068						XRE family transcriptional regulator
SSKA14_RS00185	SSKA14_3028	WP_008267402.1	0.0683937	0.905394	2.36474	2.08258e-10						hypothetical protein
SSKA14_RS00190	SSKA14_452	WP_008264857.1	0.294314	0.475643	2.66677	3.45209e-12						hypothetical protein
SSKA14_RS00195	SSKA14_2183	WP_008266531.1	0.0162705	0.983457	2.07626	3.31679e-06						hypothetical protein
SSKA14_RS00200	SSKA14_2472	WP_083797422.1	0.220122	0.681501								hypothetical protein
SSKA14_RS00205	SSKA14_2510	WP_008266879.1	-0.235692	0.643143								hypothetical protein
SSKA14_RS00210	SSKA14_626	WP_008265022.1	-0.555344	0.286078								hypothetical protein
SSKA14_RS00215		WP_040006588.1	-0.223295	0.70541								hypothetical protein
SSKA14_RS00220		WP_040006590.1	-0.240097	0.684763								hypothetical protein
SSKA14_RS22955	SSKA14_1938	WP_050413321.1	-0.617961	0.244542								hypothetical protein
SSKA14_RS00230		WP_040006592.1	0.00810051	0.992383								hypothetical protein
SSKA14_RS23180		WP_083797288.1	0.398656	0.319153								AlpA family phage regulatory protein
SSKA14_RS00235	SSKA14_3007	WP_008267382.1	-0.227175	0.615348	1.03337	0.0122875						site-specific integrase
SSKA14_RS00240	SSKA14_3774	WP_008268115.1	0.935006	0.00436316	0.655084	0.366486						orotate phosphoribosyltransferase
SSKA14_RS00245	SSKA14_1220	WP_040006594.1	0.0412534	0.944442	0.35992	0.565983						hypothetical protein
SSKA14_RS00255	SSKA14_2128	WP_040006595.1	-0.89952	0.187241	-2.87375	2.20093e-06						potassium-transporting ATPase subunit KdpA
SSKA14_RS00260		WP_008264829.1	-0.470764	0.595859	-3.73177	3.84164e-14						K(+)-transporting ATPase subunit B
SSKA14_RS00265	SSKA14_918	WP_008265300.1	-0.103903	NA								potassium-transporting ATPase subunit KdpC
SSKA14_RS00270	SSKA14_2637	WP_040006597.1	1.67088	2.87661e-09	1.14708	0.0241915						sensor histidine kinase KdpD
SSKA14_RS00275	SSKA14_3164	WP_008267517.1	0.625951	0.145101	1.0758	0.0334282						DNA-binding response regulator
SSKA14_RS00280	SSKA14_4153	WP_040006599.1	-0.043808	0.926399	-0.462925	0.284045						phosphomannomutase/phosphoglucomutase
SSKA14_RS00285	SSKA14_2035	WP_008266385.1	1.40579	2.90576e-06	1.59415	0.000481081						dUTP diphosphatase
SSKA14_RS00290	SSKA14_904	WP_008265288.1	0.214861	0.482304	1.37657	0.0126615						bifunctional phosphopantothenoylcysteine decarboxylase/phosphopantothenate--cysteine ligase CoaBC
SSKA14_RS00295	SSKA14_320	WP_008264742.1	0.167805	NA								DNA-binding response regulator
SSKA14_RS00300	SSKA14_1376	WP_049457357.1	0.497146	NA								JAB domain-containing protein
SSKA14_RS00305	SSKA14_687	WP_008265083.1	-0.532411	0.0876702	-0.127524	0.819924						arginine--tRNA ligase
SSKA14_RS00310	SSKA14_2328	WP_008266685.1	0.00232818	0.997472	0.209325	0.713358						SPOR domain-containing protein
SSKA14_RS00315	SSKA14_1421	WP_008265780.1	-1.37623	2.8217e-07	-0.462778	0.493325						NADP-dependent 3-hydroxy acid dehydrogenase
SSKA14_RS00320	SSKA14_844	WP_008265228.1	-0.766015	0.0534434	0.996813	0.0145672						DUF1456 domain-containing protein
SSKA14_RS00325	SSKA14_3884	WP_008268218.1	-0.381395	0.366606	-0.831495	0.13848						LysR family transcriptional regulator
SSKA14_RS00330	SSKA14_1890	WP_050413322.1	-0.17432	0.845548	-1.94784	0.0122451						MFS transporter
SSKA14_RS00335	SSKA14_3888	WP_008268222.1	-0.456037	0.592046								hypothetical protein
SSKA14_RS00340	SSKA14_2837	WP_008267220.1	-0.378592	0.260919	1.15731	0.0415511						hypothetical protein
SSKA14_RS00345	SSKA14_2554	WP_040006605.1	-0.950717	0.0437163								DNA-binding response regulator
SSKA14_RS00350	SSKA14_4090	WP_008268412.1	0.0263624	0.944052	-0.567096	0.528484						Ax21 family protein
SSKA14_RS00355	SSKA14_2082	WP_040006606.1	0.255441	0.679965	-1.6375	0.00015682						peptidase
SSKA14_RS00360	SSKA14_2953	WP_008267337.1	0.653896	0.237894	2.023	5.65412e-08						DUF1428 domain-containing protein
SSKA14_RS00365	SSKA14_3143	WP_040006607.1	0.807591	0.00206167	1.32718	0.0244957						hypothetical protein
SSKA14_RS00370	SSKA14_690	WP_040006608.1	-1.49763	1.72967e-07	0.253418	0.715606						hypothetical protein
SSKA14_RS00375	SSKA14_1532	WP_008265882.1	-0.333274	0.255634	0.909827	0.221796						serine endoprotease DegQ
SSKA14_RS00380	SSKA14_4084	WP_008268406.1	-0.327131	0.382347	1.94069	0.0161162						hypothetical protein
SSKA14_RS00385	SSKA14_2934	WP_008267318.1	0.338569	0.389244	2.17956	0.000389568						phage holin family protein
SSKA14_RS00390	SSKA14_2861	WP_008267243.1	0.365924	0.415713	2.26408	3.06843e-08						hypothetical protein
SSKA14_RS00395	SSKA14_3632	WP_040006610.1	-0.181017	0.71317	0.318134	0.548923						AI-2E family transporter
SSKA14_RS00400	SSKA14_1173	WP_008265546.1	-0.402612	0.316912	0.462107	0.300193						haloacid dehalogenase
SSKA14_RS00405	SSKA14_1750	WP_008266105.1	-0.366719	0.326491	-0.756104	0.166087						cytosol aminopeptidase
SSKA14_RS00410	SSKA14_2488	WP_008266857.1	1.14948	0.000941606	2.36897	0.000130434						catalase
SSKA14_RS00415	SSKA14_2382	WP_008266747.1	1.32599	0.00345777	2.04489	3.30486e-08						cytochrome b
SSKA14_RS00420	SSKA14_3896	WP_008268231.1	-0.428787	NA								DNA-binding response regulator
SSKA14_RS00425	SSKA14_3715	WP_008268060.1	0.237056	0.785141								sensor histidine kinase
SSKA14_RS00430	SSKA14_4029	WP_008268351.1	-0.0890386	NA								ABC transporter permease
SSKA14_RS00435	SSKA14_3733	WP_008268078.1	-0.593089	0.448355								ABC transporter ATP-binding protein
SSKA14_RS00440	SSKA14_3383	WP_008267726.1	0.423145	0.389244	-0.0942959	0.890626						efflux RND transporter periplasmic adaptor subunit
SSKA14_RS00445	SSKA14_2166	WP_004153799.1	0.32492	0.71493								ABC transporter ATP-binding protein
SSKA14_RS00450	SSKA14_995	WP_040006613.1	0.468568	0.360109	0.262407	0.66682						ABC transporter permease
SSKA14_RS00455	SSKA14_640	WP_008265036.1	0.564132	0.204679	-0.329345	0.516486						ABC transporter permease
SSKA14_RS00460	SSKA14_4173	WP_008268499.1	-0.100854	0.83945								hypothetical protein
SSKA14_RS00465	SSKA14_429	WP_040006614.1	-1.27403	8.99976e-05	-2.28503	0.000120142						TonB-dependent receptor
SSKA14_RS00470		WP_004153791.1	-0.160516	0.865094								EamA family transporter RarD
SSKA14_RS00475	SSKA14_1966	WP_040006616.1	-0.420861	0.621613								drug/metabolite exporter YedA
SSKA14_RS00480	SSKA14_1435	WP_008265793.1	1.49363	1.66714e-06	0.809967	0.295361						MFS transporter
SSKA14_RS00485	SSKA14_2481	WP_040009194.1	0.786217	0.278406								hypothetical protein
SSKA14_RS00490	SSKA14_2724	WP_008267107.1	0.489939	0.0784184	0.196421	0.802763						peptidase M20
SSKA14_RS00495	SSKA14_1653	WP_008266006.1	2.87852	1.15614e-20	1.7299	0.0146083						MBL fold metallo-hydrolase
SSKA14_RS00500	SSKA14_4190	WP_008268518.1	0.484405	0.377853								hypothetical protein
SSKA14_RS00505	SSKA14_644	WP_008265040.1	0.0321691	0.939153	0.0166685	0.984497						tryptophan--tRNA ligase
SSKA14_RS00510	SSKA14_2039	WP_008266389.1	0.5242	0.269288								hypothetical protein
SSKA14_RS00515	SSKA14_3675	WP_004137109.1	1.39112	3.53106e-09	3.34649	2.10618e-05						CsbD family protein
SSKA14_RS00520	SSKA14_1669	WP_008266021.1	0.497032	0.148629	2.93595	0.000304098						entericidin%2C EcnA/B family
SSKA14_RS00525		WP_008268266.1	1.30629	0.000212863	-0.44816	0.57809						arginase
SSKA14_RS00530	SSKA14_2512	WP_008266881.1	-0.394093	0.650779								hypothetical protein
SSKA14_RS00535	SSKA14_534	WP_040006622.1	0.967099	0.000108804	1.94628	0.00265113						DUF3011 domain-containing protein
SSKA14_RS00540	SSKA14_365	WP_008264783.1	-0.228461	0.777878	1.08906	0.0215673						hypothetical protein
SSKA14_RS00545	SSKA14_2399	WP_004136950.1	-1.29273	4.88594e-06								putative addiction module antidote protein
SSKA14_RS00550	SSKA14_409	WP_008264822.1	-0.688762	0.0135338	1.86439	0.000158727						type II toxin-antitoxin system RelE/ParE family toxin
SSKA14_RS00555		WP_040006624.1	0.318747	0.568657	3.14716	3.28626e-16						hypothetical protein
SSKA14_RS00560		WP_040006626.1	-0.319515	0.514765	1.67548	0.000311448						hypothetical protein
SSKA14_RS00570	SSKA14_1596	WP_008265944.1	-0.0833864	0.934297								SPOR domain-containing protein
SSKA14_RS00575	SSKA14_3505	WP_008267847.1	0.208246	0.760631								type III pantothenate kinase
SSKA14_RS00580	SSKA14_2594	WP_040006628.1	0.86356	0.00359727	0.876951	0.0366615						bifunctional biotin--[acetyl-CoA-carboxylase] synthetase/biotin operon repressor
SSKA14_RS00585	SSKA14_560	WP_008264959.1	0.521231	0.320964	0.892639	0.0635467						hypothetical protein
SSKA14_RS00590	SSKA14_100	WP_008264534.1	-1.53431	NA								zinc-dependent peptidase (M family)
SSKA14_RS00595	SSKA14_3691	WP_008268038.1	-0.140972	0.711028	1.00985	0.027651						two-component sensor histidine kinase
SSKA14_RS00600	SSKA14_42	WP_004136763.1	0.0538589	0.876867	1.58154	0.0480857						DNA-binding response regulator
SSKA14_RS00605	SSKA14_1051	WP_008265425.1	-0.937353	0.000377705	1.08892	0.0413272						hypothetical protein
SSKA14_RS00610	SSKA14_3369	WP_040006643.1	-1.18671	2.62692e-05	-0.212176	0.643874						tRNA dihydrouridine(20/20a) synthase DusA
SSKA14_RS00615	SSKA14_1651	WP_008266004.1	-0.663512	0.0248709	2.10289	1.43526e-07						putative addiction module antidote protein
SSKA14_RS00620	SSKA14_4102	WP_008268424.1	-0.606335	0.336793	-2.03909	1.66271e-06						SulP family inorganic anion transporter
SSKA14_RS00625	SSKA14_2597	WP_008266964.1	0.783112	0.0352052	0.0718841	0.885206						cation diffusion facilitator transporter
SSKA14_RS00630	SSKA14_1311	WP_005411948.1	-0.419527	0.258308	0.0466344	0.939791						organic hydroperoxide resistance protein
SSKA14_RS00635		WP_004153728.1	-1.16709	0.00447691	-3.28001	1.86296e-10						3-hydroxyisobutyrate dehydrogenase
SSKA14_RS00640	SSKA14_3458	WP_040006650.1	-1.30961	0.00664124	-2.31089	7.45499e-08						enoyl-CoA hydratase/isomerase family protein
SSKA14_RS00645	SSKA14_2205	WP_008266557.1	-1.43399	0.000678327	-2.84044	9.94963e-07						enoyl-CoA hydratase
SSKA14_RS00650	SSKA14_3337	WP_008267675.1	0.550369	0.521663	-1.20467	0.0849483						acyl-CoA dehydrogenase
SSKA14_RS00655		WP_040006652.1	-0.794945	0.0569874	-2.8138	0.000318969						methylmalonate-semialdehyde dehydrogenase (CoA acylating)
SSKA14_RS00660	SSKA14_3064	WP_008267430.1	0.00530876	0.995513	-1.42982	0.000331223						XRE family transcriptional regulator
SSKA14_RS00670		WP_040009197.1	-0.353809	0.655829								DUF1028 domain-containing protein
SSKA14_RS00675	SSKA14_2347	WP_008266706.1	-0.900689	0.00311758	0.827778	0.109225						rpoh thermosensitive mutation protein supressor
SSKA14_RS00680	SSKA14_221	WP_008264648.1	-0.604521	0.439929								hypothetical protein
SSKA14_RS00685	SSKA14_2452	WP_008266820.1	0.88376	0.0654455	0.366564	0.414078						bifunctional nicotinamidase/pyrazinamidase
SSKA14_RS00695		WP_008265630.1	0.83902	0.0325448	1.98566	2.43521e-06						formyltetrahydrofolate deformylase
SSKA14_RS00700	SSKA14_1340	WP_008265707.1	0.151834	0.80888	-0.14713	0.786049						LysR family transcriptional regulator
SSKA14_RS00705	SSKA14_1186	WP_008265559.1	-1.08996	0.0484016	-0.566173	0.157593						NADH:flavin oxidoreductase/NADH oxidase
SSKA14_RS00710	SSKA14_854	WP_008265239.1	0.66678	0.118026	0.195547	0.720716						NAD-dependent protein deacetylase
SSKA14_RS00715	SSKA14_1830	WP_004153688.1	1.29259	1.71696e-06	1.9995	0.000125063						acyl-CoA thioesterase
SSKA14_RS00720	SSKA14_4092	WP_008268414.1	-0.596792	0.256462								LysE family translocator
SSKA14_RS00725	SSKA14_363	WP_008264781.1	-0.835765	0.0207651	-1.53238	0.0128356						ribonucleoside-diphosphate reductase
SSKA14_RS00730	SSKA14_1110	WP_008265482.1	-0.765289	0.0104474	-1.49361	0.052057						ribonucleoside-diphosphate reductase subunit alpha
SSKA14_RS00735	SSKA14_2110	WP_008266463.1	-0.672628	NA								DUF2884 domain-containing protein
SSKA14_RS00740	SSKA14_3585	WP_008267934.1	-1.02789	0.000941992	-0.0982702	0.825045						cell division protein ZapE
SSKA14_RS00745	SSKA14_769	WP_008265156.1	-0.885294	0.0176353	0.854354	0.0357279						alpha/beta hydrolase
SSKA14_RS00750	SSKA14_3074	WP_008267440.1	-0.495007	0.244684	-0.885794	0.145048						membrane protein
SSKA14_RS00755	SSKA14_291	WP_008264715.1	0.426911	0.515165	-1.46576	0.000112987						nuclease
SSKA14_RS00760	SSKA14_839	WP_008265223.1	1.10317	0.00056288	1.20086	0.0890177						cytochrome c5 family protein
SSKA14_RS00765	SSKA14_2511	WP_008266880.1	-0.590245	0.204604	-2.03844	0.000427035						TetR/AcrR family transcriptional regulator
SSKA14_RS00770	SSKA14_3901	WP_008268237.1	-1.02305	0.017302	-2.27068	0.00175123						isovaleryl-CoA dehydrogenase
SSKA14_RS00775	SSKA14_2246	WP_008266599.1	-0.369773	0.398941	-2.6052	0.000215253						methylcrotonoyl-CoA carboxylase
SSKA14_RS00780	SSKA14_2464	WP_008266834.1	-0.604354	0.269288	-2.86473	2.20872e-05						acetyl/propionyl/methylcrotonyl-CoA carboxylase subunit alpha
SSKA14_RS00785	SSKA14_279	WP_008264703.1	0.286315	NA								putative peptide maturation dehydrogenase
SSKA14_RS00790	SSKA14_2239	WP_008266594.1	-0.0485992	NA								putative modified peptide
SSKA14_RS00795	SSKA14_3983	WP_040006654.1	-1.52928	0.00680106	-2.47974	3.69596e-06						putative peptide modification system cyclase
SSKA14_RS00800	SSKA14_2275	WP_008266626.1	-0.925431	0.103152	0.577979	0.232407						GGDEF domain-containing protein
SSKA14_RS00805	SSKA14_3220	WP_004153647.1	3.60435	1.44669e-21	0.707587	0.0846121						isocitrate lyase
SSKA14_RS00810	SSKA14_3475	WP_008267817.1	4.22331	6.42458e-24	-0.126647	0.773897						malate synthase A
SSKA14_RS00815	SSKA14_1730	WP_040006656.1	0.085945	0.828954	-0.878766	0.0313792						LysR family transcriptional regulator
SSKA14_RS00820	SSKA14_1919	WP_008266265.1	0.724837	0.0226608	0.478378	0.375578						LysR family transcriptional regulator
SSKA14_RS00825	SSKA14_4464	WP_008268807.1	0.651741	0.0749673	-0.77442	0.117377						MFS transporter
SSKA14_RS00830		WP_008265066.1	1.37708	1.26344e-07	0.517108	0.273509						signal peptidase I
SSKA14_RS00835	SSKA14_2911	WP_008267294.1	0.287557	NA								hypothetical protein
SSKA14_RS00840	SSKA14_2980	WP_004153636.1	0.182529	NA								3-dehydroquinate dehydratase
SSKA14_RS23185		WP_080357284.1	0.245729	NA								hypothetical protein
SSKA14_RS00845	SSKA14_2165	WP_008266515.1	-0.473906	0.187084	-1.73645	0.0154014						peptidyl-dipeptidase Dcp
SSKA14_RS00850	SSKA14_2614	WP_008266991.1	-0.673982	0.0642214	0.0974411	0.876162						acyltransferase
SSKA14_RS00855	SSKA14_1620	WP_004153612.1	-0.63314	0.105444								aminoacyl-tRNA hydrolase
SSKA14_RS00860	SSKA14_1113	WP_040006663.1	0.212158	0.55044	1.34065	0.0679427						DUF2059 domain-containing protein
SSKA14_RS00865	SSKA14_4275	WP_008268610.1	-1.35662	0.0389549								pseudouridylate synthase
SSKA14_RS00870	SSKA14_1114	WP_008265485.1	-0.260319	0.61272								O-methyltransferase
SSKA14_RS00875	SSKA14_1503	WP_008265856.1	-0.48312	0.0991953	0.952577	0.0280091						ubiquinone biosynthesis regulatory protein kinase UbiB
SSKA14_RS00880	SSKA14_3817	WP_008268155.1	-0.0405818	0.935805	1.09469	0.00732786						sterol-binding protein
SSKA14_RS00885	SSKA14_2403	WP_080355184.1	0.940649	0.0136367	0.930193	0.0581955						hypothetical protein
SSKA14_RS00890	SSKA14_4037	WP_087944923.1	1.0529	NA								regulatory protein GemA
SSKA14_RS00900		WP_040006669.1	-0.132082	NA								hypothetical protein
SSKA14_RS00905	SSKA14_3032	WP_008267406.1	-0.191357	NA								hypothetical protein
SSKA14_RS00910	SSKA14_1000	WP_008265379.1	0.0702588	0.942375								recombination-associated protein RdgC
SSKA14_RS00915		WP_087944924.1	0.127876	NA								hypothetical protein
SSKA14_RS00920		WP_040006671.1	0.000773166	0.999405								hypothetical protein
SSKA14_RS00925	SSKA14_2678	WP_008267057.1	0.472788	NA								DUF3164 domain-containing protein
SSKA14_RS00930		WP_040006673.1	0.303864	NA								hypothetical protein
SSKA14_RS00935	SSKA14_3409	WP_008267751.1	-1.26418	NA								hypothetical protein
SSKA14_RS00940	SSKA14_1426	WP_008265784.1	0.254282	NA								hypothetical protein
SSKA14_RS00945		WP_040006676.1	-0.0133119	NA								hypothetical protein
SSKA14_RS00950		WP_024957596.1	0.727123	NA								hypothetical protein
SSKA14_RS00955		WP_040006678.1	0.75501	NA								hypothetical protein
SSKA14_RS00960		WP_040006680.1	-0.185093	NA								hypothetical protein
SSKA14_RS00965	SSKA14_1334	WP_008265702.1	-0.319796	NA								hypothetical protein
SSKA14_RS00970	SSKA14_4403	WP_008268737.1	-0.467778	0.582234	-1.32417	0.0878491						hypothetical protein
SSKA14_RS00975	SSKA14_2264	WP_008266617.1	0.11558	0.873519	-2.70118	0.000261076						transposase
SSKA14_RS00980	SSKA14_1723	WP_008266072.1	-0.547799	0.412483								hypothetical protein
SSKA14_RS00985	SSKA14_2761	WP_008267142.1	-0.329887	0.717511								hypothetical protein
SSKA14_RS00990		WP_040006683.1	0.260442	NA								hypothetical protein
SSKA14_RS00995	SSKA14_1481	WP_008265835.1	0.500412	NA								hypothetical protein
SSKA14_RS23190		WP_080355185.1	-0.716097	0.0878744	1.97538	4.7339e-07						XRE family transcriptional regulator
SSKA14_RS01005	SSKA14_2705	WP_008267084.1	-0.740718	0.399055								lysozyme
SSKA14_RS01010	SSKA14_518	WP_008264923.1	0.556049	NA								hypothetical protein
SSKA14_RS01015	SSKA14_1542	WP_008265891.1	-0.796091	NA								hypothetical protein
SSKA14_RS01020	SSKA14_2879	WP_008267262.1	0.0531089	NA								hypothetical protein
SSKA14_RS01025		WP_040006687.1	-0.475598	NA								DUF3486 domain-containing protein
SSKA14_RS01030	SSKA14_2851	WP_008267234.1	0.221787	NA	-2.81641	7.68456e-05						hypothetical protein
SSKA14_RS01035	SSKA14_2890	WP_008267274.1	-0.123322	0.878538	-2.1702	0.00216504						DUF935 domain-containing protein
SSKA14_RS01040	SSKA14_33	WP_008264470.1	0.012906	NA								hypothetical protein
SSKA14_RS01045	SSKA14_3711	WP_008268056.1	-0.235835	NA								phage virion morphogenesis protein
SSKA14_RS01050	SSKA14_3810	WP_008268149.1	0.28455	0.611423	-0.761574	0.275678						hypothetical protein
SSKA14_RS01055	SSKA14_3107	WP_049399127.1	-0.311651	0.722726								hypothetical protein
SSKA14_RS01060	SSKA14_1974	WP_008266322.1	0.0270314	0.971723	-0.109827	0.881291						hypothetical protein
SSKA14_RS01065	SSKA14_4477	WP_008268824.1	0.336393	0.694196								hypothetical protein
SSKA14_RS01070	SSKA14_3971	WP_008268301.1	0.338189	NA								DUF1320 domain-containing protein
SSKA14_RS01075	SSKA14_3813	WP_008268151.1	0.379727	NA								hypothetical protein
SSKA14_RS01080	SSKA14_672	WP_008265068.1	-0.0114222	NA								hypothetical protein
SSKA14_RS01085	SSKA14_4479	WP_008268825.1	0.133384	0.883989								hypothetical protein
SSKA14_RS01090	SSKA14_205	WP_040006693.1	-0.12224	NA								hypothetical protein
SSKA14_RS01095	SSKA14_3406	WP_008267748.1	-0.293308	0.66805	-2.15728	0.0262138						hypothetical protein
SSKA14_RS01100	SSKA14_1680	WP_008266031.1	-0.076313	NA								hypothetical protein
SSKA14_RS01105	SSKA14_3249	WP_008267596.1	-0.148616	NA								hypothetical protein
SSKA14_RS01110	SSKA14_376	WP_008264793.1	-0.591853	0.461613	-2.99837	1.73249e-05						hypothetical protein
SSKA14_RS01115	SSKA14_1403	WP_008265765.1	-0.480137	NA								DUF2163 domain-containing protein
SSKA14_RS01120	SSKA14_4381	WP_040006695.1	0.0501964	NA								hypothetical protein
SSKA14_RS01125	SSKA14_1939	WP_008266283.1	-0.490086	NA								hypothetical protein
SSKA14_RS01130	SSKA14_3173	WP_008267525.1	-0.283044	0.746465	-2.73188	0.00463285						hypothetical protein
SSKA14_RS01135	SSKA14_1052	WP_008265426.1	0.24568	0.613291	-0.951933	0.080147						hypothetical protein
SSKA14_RS01140		WP_040006697.1	0.221231	0.77827								hypothetical protein
SSKA14_RS01145	SSKA14_3980	WP_040006699.1	0.260224	0.528421	0.864147	0.146086						D-alanine--D-alanine ligase
SSKA14_RS23200	SSKA14_1335	WP_004153593.1	1.46168	1.80085e-07	3.24624	0.000101962						DUF1328 domain-containing protein
SSKA14_RS01155	SSKA14_102	WP_008264536.1	-0.906326	0.0013246	0.148726	0.738658						3-beta hydroxysteroid dehydrogenase
SSKA14_RS01160	SSKA14_1203	WP_008265579.1	-1.46389	3.97942e-07	-0.415359	0.30346						peptide synthase
SSKA14_RS01165		WP_040006702.1	-2.06739	NA								YkgJ family cysteine cluster protein
SSKA14_RS01170		WP_040006704.1	-0.903917	0.137305	-1.18293	0.0345148						alpha/beta hydrolase
SSKA14_RS01175	SSKA14_432	WP_008264841.1	-0.609884	0.155773	0.124554	0.826394						3-oxoacyl-ACP synthase III
SSKA14_RS01180	SSKA14_3399	WP_005407628.1	0.622108	0.0701568	0.432441	0.492101						DUF4156 domain-containing protein
SSKA14_RS01185	SSKA14_3267	WP_040006708.1	-0.169821	0.618435	-0.62804	0.45279						insulinase family protein
SSKA14_RS01190	SSKA14_4182	WP_008268508.1	-0.882358	0.0434295								hypothetical protein
SSKA14_RS01195	SSKA14_3620	WP_008267965.1	-0.422752	0.373145	0.696159	0.104399						tRNA (cytidine(34)-2'-O)-methyltransferase
SSKA14_RS01200	SSKA14_3631	WP_004153579.1	-0.0187501	0.967261	0.255336	0.627654						acyl-CoA dehydrogenase
SSKA14_RS01205	SSKA14_424	WP_040006710.1	0.0767508	0.835892	0.209729	0.807949						electron transfer flavoprotein-ubiquinone oxidoreductase
SSKA14_RS01210	SSKA14_4095	WP_008268418.1	-0.954527	0.194439								cytochrome c
SSKA14_RS01215	SSKA14_4009	WP_008268335.1	0.142788	0.725678	-0.786391	0.134385						histidine kinase
SSKA14_RS01220	SSKA14_4456	WP_008268795.1	-0.186978	0.654679	0.379031	0.399588						DNA-binding response regulator
SSKA14_RS01225	SSKA14_4138	WP_040006712.1	-0.15224	0.642617	-1.00341	0.212498						glycine zipper 2TM domain-containing protein
SSKA14_RS01230	SSKA14_381	WP_008264797.1	-1.77875	0.000489976	-1.96896	0.00207408						aminoglycoside phosphotransferase
SSKA14_RS01235	SSKA14_1041	WP_008265415.1	-0.14124	0.776366	-1.60104	0.00154183						TonB-dependent siderophore receptor
SSKA14_RS01240	SSKA14_895	WP_040009220.1	-0.373819	NA								nicotinamide riboside transporter PnuC
SSKA14_RS01245	SSKA14_1670	WP_008266022.1	-0.611952	NA								hypothetical protein
SSKA14_RS01250	SSKA14_2355	WP_008266715.1	-0.310873	0.543594	1.98068	1.80556e-05						peroxidase
SSKA14_RS01255	SSKA14_3891	WP_008268225.1	0.214609	0.689564	-0.780972	0.0981277						hypothetical protein
SSKA14_RS01260	SSKA14_2834	WP_008267217.1	0.148666	0.725775	0.612882	0.152664						hypothetical protein
SSKA14_RS01265	SSKA14_1746	WP_008266099.1	-1.02111	0.000146608	-0.680479	0.422528						Ax21 family protein
SSKA14_RS01270	SSKA14_798	WP_008265183.1	0.171587	0.682425	1.38738	0.00148982						hypothetical protein
SSKA14_RS01275	SSKA14_934	WP_004153561.1	0.225484	0.54566	1.5788	0.0509663						hypothetical protein
SSKA14_RS01280	SSKA14_870	WP_008265254.1	0.263371	0.507611	0.608799	0.425162						hypothetical protein
SSKA14_RS01285	SSKA14_2188	WP_008266535.1	-0.770325	0.24226	-0.246121	0.723236						serine hydrolase
SSKA14_RS01290		WP_040006716.1	-0.120393	NA								hypothetical protein
SSKA14_RS01295		WP_050413324.1	-0.464079	NA								DUF2306 domain-containing protein
SSKA14_RS01300	SSKA14_2290	WP_008266646.1	-0.297914	NA	-1.25826	0.0404385						AraC family transcriptional regulator
SSKA14_RS01305	SSKA14_1424	WP_040006718.1	-0.0777397	0.906724								hypothetical protein
SSKA14_RS01310	SSKA14_3952	WP_050413325.1	-0.469616	NA								nuclear transport factor 2 family protein
SSKA14_RS01315	SSKA14_4383	WP_040006720.1	-1.09136	0.0174922	-1.33834	0.000795826						glycerol-3-phosphate dehydrogenase (NAD(P)(+))
SSKA14_RS01320	SSKA14_506	WP_004153553.1	-0.514254	0.231399	0.0460549	0.939459						protein-export protein SecB
SSKA14_RS01325	SSKA14_750	WP_004153552.1	-0.924651	0.0878386	0.77682	0.0627832						rhodanese-like domain-containing protein
SSKA14_RS01330	SSKA14_930	WP_004153551.1	-0.673897	0.21645	0.507508	0.26647						hypothetical protein
SSKA14_RS01335	SSKA14_2344	WP_008266702.1	-0.882519	0.221852								thioesterase
SSKA14_RS01340	SSKA14_2651	WP_008267025.1	0.12363	0.821676	0.067554	0.921902						uroporphyrinogen III methyltransferase
SSKA14_RS01345	SSKA14_2802	WP_008267186.1	0.0983863	0.795547	2.0433	0.0036395						hypothetical protein
SSKA14_RS01350	SSKA14_716	WP_008265107.1	0.207479	0.63827	1.40901	0.0596519						porphyrin biosynthesis protein
SSKA14_RS01355	SSKA14_2645	WP_087944925.1	-0.718198	0.0268211	0.588146	0.359184						acetyl-CoA C-acyltransferase
SSKA14_RS01360	SSKA14_467	WP_040006724.1	-1.20579	0.000262487	1.59466	0.0208107						hypothetical protein
SSKA14_RS01365	SSKA14_1937	WP_008266281.1	2.03918	7.72878e-21	1.6446	0.0427314						superoxide dismutase family protein
SSKA14_RS01370	SSKA14_3321	WP_008267660.1	1.52277	2.97996e-09	2.00467	0.00612008						superoxide dismutase family protein
SSKA14_RS01375		WP_008266278.1	1.03745	0.00694779	-0.492271	0.21888						nitrogen regulation protein NR(I)
SSKA14_RS01380	SSKA14_4443	WP_008268783.1	0.624101	0.100818	0.841646	0.0289353						two-component sensor histidine kinase
SSKA14_RS01385	SSKA14_4454	WP_008268793.1	0.464585	0.182472	1.46802	0.00247641						hypothetical protein
SSKA14_RS01390	SSKA14_4229	WP_008268555.1	-0.106786	0.823334	0.490131	0.46669	GH102(136-288)	GH102	GH102	Y(1-23)		transglycosylase
SSKA14_RS01395	SSKA14_4157	WP_040009231.1	0.890953	0.0177001	0.8167	0.0431689						N-acetylmuramoyl-L-alanine amidase
SSKA14_RS01400		WP_040006726.1	-0.511966	0.492976								hypothetical protein
SSKA14_RS01405	SSKA14_1305	WP_040006728.1	-0.291282	0.388498	1.46406	0.00188857						hypothetical protein
SSKA14_RS01410	SSKA14_2602	WP_008266969.1	0.0694676	0.93448								hypothetical protein
SSKA14_RS01415	SSKA14_3090	WP_040006730.1	-0.328632	0.430542	-0.816385	0.0563524						ammonia channel protein
SSKA14_RS01420	SSKA14_3700	WP_004134334.1	-3.04418	4.58404e-09	1.44904	0.0032971						nitrogen regulatory protein P-II 1
SSKA14_RS01425		WP_004153533.1	-3.20236	2.61728e-30	1.63289	0.0435649						type I glutamate--ammonia ligase
SSKA14_RS01430	SSKA14_1871	WP_040006734.1	0.470527	0.338847	-1.19423	0.00769125						undecaprenyl-diphosphate phosphatase
SSKA14_RS01435	SSKA14_2061	WP_008266410.1	0.0551135	0.886027	0.771865	0.327719						DUF4377 domain-containing protein
SSKA14_RS01440	SSKA14_375	WP_008264792.1	-0.140945	0.866714								META domain-containing protein
SSKA14_RS01445	SSKA14_2623	WP_008266999.1	0.422448	0.43244	-1.14956	0.0171702						YbhB/YbcL family Raf kinase inhibitor-like protein
SSKA14_RS01450	SSKA14_8	WP_008264448.1	-0.202778	0.603456	-1.09722	0.0491881						tetratricopeptide repeat protein
SSKA14_RS01455	SSKA14_2048	WP_008266398.1	-0.218668	0.728953	-0.811574	0.235855						alpha/beta hydrolase
SSKA14_RS01460	SSKA14_883	WP_040006737.1	0.250772	0.576111	0.80852	0.0577496						1-acyl-sn-glycerol-3-phosphate acyltransferase
SSKA14_RS01465	SSKA14_2697	WP_008267076.1	-0.676278	0.365945								esterase
SSKA14_RS01470	SSKA14_843	WP_008265227.1	-1.24001	0.00744122	-1.46462	0.00202957						cardiolipin synthase
SSKA14_RS01475	SSKA14_2369	WP_008266732.1	0.386398	0.294112	0.582556	0.345369						hypothetical protein
SSKA14_RS01480	SSKA14_1204	WP_008265580.1	0.286184	0.33574	1.48006	0.056853						histidine phosphatase family protein
SSKA14_RS01485	SSKA14_751	WP_008265138.1	0.793776	0.00127165	1.11495	0.174508						ParA family protein
SSKA14_RS01490	SSKA14_758	WP_040006739.1	-0.968202	0.0925462	-1.68029	0.000534873						ATPase
SSKA14_RS01495	SSKA14_4050	WP_008268370.1	-1.12362	0.0311806								hypothetical protein
SSKA14_RS01500	SSKA14_2042	WP_008266393.1	0.321711	0.497831	-0.656582	0.239812						MFS transporter
SSKA14_RS01505	SSKA14_699	WP_008265094.1	0.163798	0.71493	0.361463	0.397057						DUF938 domain-containing protein
SSKA14_RS01510	SSKA14_4423	WP_087944937.1	0.186448	0.844241	-1.85078	2.9041e-05						TldD/PmbA family protein
SSKA14_RS01515	SSKA14_4355	WP_008268687.1	-0.5723	0.361192	-2.53581	2.14742e-07						TldD/PmbA family protein
SSKA14_RS01520	SSKA14_4093	WP_008268415.1	-0.511453	0.404265	-2.18257	8.05193e-07						TldD/PmbA family protein
SSKA14_RS01525	SSKA14_438	WP_005421001.1	-0.092074	NA								DUF4159 domain-containing protein
SSKA14_RS01530	SSKA14_233	WP_008264657.1	-0.0990308	NA								MoxR family ATPase
SSKA14_RS01535	SSKA14_3831	WP_008268168.1	-0.186632	NA								DUF58 domain-containing protein
SSKA14_RS01540	SSKA14_3042	WP_040006744.1	0.474396	NA								membrane protein
SSKA14_RS01545	SSKA14_4258	WP_008268589.1	-1.81439	NA	-3.74614	9.80364e-10						hypothetical protein
SSKA14_RS01550	SSKA14_824	WP_008265208.1	0.800596	NA	-3.16951	1.18667e-06						hypothetical protein
SSKA14_RS01555	SSKA14_3165	WP_008267518.1	-0.144236	0.88053								hypothetical protein
SSKA14_RS01560	SSKA14_3126	WP_008267486.1	1.62807	7.63902e-10	1.03805	0.0114055						hypothetical protein
SSKA14_RS01565	SSKA14_1475	WP_008265829.1	-0.150884	NA								hypothetical protein
SSKA14_RS01570	SSKA14_3679	WP_008268026.1	0.825797	0.0063655	1.56599	0.00404229						DUF1998 domain-containing protein
SSKA14_RS01575	SSKA14_3890	WP_008268224.1	-0.537868	0.424345								exonuclease
SSKA14_RS01580	SSKA14_3650	WP_008267994.1	1.29432	8.1591e-06	1.41662	0.0462592						hypothetical protein
SSKA14_RS01585	SSKA14_774	WP_008265160.1	0.733236	0.100681	-0.961719	0.0145474						BlaR1 peptidase M56 family membrane protein
SSKA14_RS01590	SSKA14_3780	WP_008268120.1	0.470893	0.467856								BlaI/MecI/CopY family transcriptional regulator
SSKA14_RS01595	SSKA14_2265	WP_040009241.1	-1.75399	0.00260459	-0.712037	0.29223						serine hydrolase
SSKA14_RS01600	SSKA14_1242	WP_008265619.1	1.51657	1.47385e-11	3.25308	2.13681e-05						KR domain-containing protein
SSKA14_RS01605	SSKA14_251	WP_008264675.1	2.19501	7.92722e-18	2.02396	0.0093155						hypothetical protein
SSKA14_RS01610	SSKA14_875	WP_008265259.1	1.57455	9.49261e-07	2.09997	7.3559e-06						DNA topoisomerase
SSKA14_RS01615	SSKA14_3405	WP_040009243.1	1.972	4.44516e-13	0.497567	0.443852						Elastase inhibitor AFLEI flags: Precursor
SSKA14_RS01620	SSKA14_898	WP_008265282.1	1.94283	4.39832e-11	2.82453	0.000104181						glutamate synthase large subunit
SSKA14_RS01625		WP_040006747.1	3.39157	6.42458e-24	2.37508	2.00979e-05						glutamate synthase
SSKA14_RS01630	SSKA14_2917	WP_040009245.1	0.18195	0.848784	-2.1253	0.0151747						histidine kinase
SSKA14_RS01635	SSKA14_277	WP_008264700.1	0.852987	0.0393987	-0.276194	0.613046						methylglyoxal synthase
SSKA14_RS01640		WP_040006749.1	-0.0595379	0.942375								hypothetical protein
SSKA14_RS01645	SSKA14_3708	WP_040006751.1	1.11702	0.000401041	1.15617	0.00825541						M48 family peptidase
SSKA14_RS01650	SSKA14_56	WP_005411825.1	0.468076	0.174924	1.11902	0.0252055						recombination-associated protein RdgC
SSKA14_RS01655	SSKA14_2087	WP_087944926.1	-0.0802769	0.839479	1.2682	0.00303086						tRNA 2-thiocytidine(32) synthetase TtcA
SSKA14_RS01660	SSKA14_325	WP_004153435.1	0.973701	0.0222592								DUF465 domain-containing protein
SSKA14_RS01665	SSKA14_2213	WP_008266566.1	-0.732077	0.0391742	-0.402085	0.437594						glycerol-3-phosphate 1-O-acyltransferase PlsB
SSKA14_RS01670		WP_040006758.1	-0.979193	0.14324								hypothetical protein
SSKA14_RS01675	SSKA14_4187	WP_008268514.1	1.82113	0.0100603								trypsin
SSKA14_RS01680		WP_004153432.1	-0.312335	0.54741	-0.200037	0.655914						orotidine-5'-phosphate decarboxylase
SSKA14_RS01685	SSKA14_2577	WP_008266943.1	0.198059	0.647032	0.477197	0.370317						5'-nucleotidase%2C lipoprotein e(P4) family
SSKA14_RS01690	SSKA14_692	WP_008265089.1	-0.573424	0.454366								DUF480 domain-containing protein
SSKA14_RS01695	SSKA14_1580	WP_008265927.1	0.131544	0.829763	0.127237	0.793068						N-acetyltransferase
SSKA14_RS01700	SSKA14_2476	WP_008266845.1	0.670684	0.0356352	0.0603264	0.92362						ATP-dependent DNA helicase Rep
SSKA14_RS01705	SSKA14_300	WP_008264720.1	0.0745418	0.911444	-0.0413561	0.932974						thymidine kinase
SSKA14_RS01710	SSKA14_1306	WP_008265679.1	0.224464	0.718517	0.156711	0.749481						sel1 repeat family protein
SSKA14_RS01715	SSKA14_1370	WP_008265736.1	0.202548	0.721634	-0.0677275	0.932974						glucan biosynthesis protein D
SSKA14_RS01720	SSKA14_1933	WP_008266279.1	0.314318	0.429149	1.51236	0.000176358						bifunctional DNA-formamidopyrimidine glycosylase/DNA-(apurinic or apyrimidinic site) lyase
SSKA14_RS01725	SSKA14_2946	WP_008267330.1	-0.0244311	0.984696								hypothetical protein
SSKA14_RS01730	SSKA14_1550	WP_008265898.1	1.11743	0.0368558	0.856588	0.0742476						hypothetical protein
SSKA14_RS01735	SSKA14_3850	WP_008268188.1	1.65612	4.22362e-09	0.277876	0.692617						aminotransferase
SSKA14_RS01740	SSKA14_2372	WP_050413408.1	0.770414	0.209969	0.164048	0.709706						ABC transporter ATP-binding protein
SSKA14_RS01745	SSKA14_3872	WP_008268209.1	-0.0710855	0.911049	-1.22871	0.0168679						DUF4785 domain-containing protein
SSKA14_RS01750	SSKA14_1326	WP_008265695.1	1.13935	0.00830957	0.467225	0.273768						hypothetical protein
SSKA14_RS01755	SSKA14_1313	WP_008265685.1	0.591437	0.427876	-1.40159	0.000453866						phosphatase PAP2 family protein
SSKA14_RS01760	SSKA14_4246	WP_008268576.1	-0.822781	0.0126486	-1.16739	0.0665544						TonB-dependent receptor
SSKA14_RS01765	SSKA14_2876	WP_008267259.1	0.499365	0.191861	-0.236448	0.583326						TIGR00266 family protein
SSKA14_RS01770	SSKA14_3989	WP_040006761.1	-1.03639	0.12881	-1.98564	3.67116e-06						patatin
SSKA14_RS01775	SSKA14_480	WP_008264887.1	-0.012006	0.986896	-1.04954	0.0309655						hypothetical protein
SSKA14_RS01780	SSKA14_3101	WP_008267464.1	-0.58594	0.180832	0.174252	0.712832						Lrp/AsnC family transcriptional regulator
SSKA14_RS01785	SSKA14_4341	WP_008268674.1	0.173751	0.682425	2.07388	0.000451235						phenylalanine 4-monooxygenase
SSKA14_RS01790	SSKA14_1502	WP_008265855.1	-0.742401	0.0159112	2.29845	1.49029e-05						LacI family DNA-binding transcriptional regulator
SSKA14_RS01795	SSKA14_4214	WP_008268540.1	2.2354	3.70329e-11	2.25001	2.83568e-05						cysteine dioxygenase
SSKA14_RS01800	SSKA14_2031	WP_008266379.1	0.156515	0.824221	-0.71415	0.17985						2-dehydro-3-deoxy-phosphogluconate aldolase
SSKA14_RS01805	SSKA14_2775	WP_008267156.1	-0.356503	0.507533	-1.92165	0.00999163						alcohol dehydrogenase AdhP
SSKA14_RS01810	SSKA14_2840	WP_008267223.1	0.500886	0.296384								hypothetical protein
SSKA14_RS01815		WP_008266796.1	1.60184	0.000303226	0.776971	0.167176						DNA ligase D
SSKA14_RS01820	SSKA14_3326	WP_008267665.1	1.87676	1.9661e-05	2.59322	2.32629e-07						Ku protein
SSKA14_RS01825	SSKA14_1524	WP_040006764.1	0.63734	0.326491	0.484332	0.264033						hypothetical protein
SSKA14_RS01830	SSKA14_3625	WP_008267970.1	2.40704	2.30249e-24	2.23324	0.00159436						hypothetical protein
SSKA14_RS01835	SSKA14_760	WP_008265147.1	0.872656	0.06564	-0.285636	0.559683						TonB-dependent receptor
SSKA14_RS01840	SSKA14_3932	WP_008268265.1	-0.650533	0.0421076	0.210482	0.753285						aspartate/tyrosine/aromatic aminotransferase
SSKA14_RS01845	SSKA14_1103	WP_008265475.1	0.535417	0.196829	-0.0611076	0.921795						class 1 fructose-bisphosphatase
SSKA14_RS01850	SSKA14_1576	WP_008265923.1	1.04434	0.0175327	1.41185	0.00370902						hypothetical protein
SSKA14_RS01855	SSKA14_3706	WP_083797290.1	-0.738389	0.127589								radical SAM protein
SSKA14_RS01860		WP_040006766.1	-0.266236	0.63827	0.700291	0.102763						protein-tyrosine-phosphatase
SSKA14_RS01865	SSKA14_499	WP_008264904.1	0.389158	0.431294	2.67278	4.44017e-05						DUF262 domain-containing protein
SSKA14_RS01870		WP_040006770.1	0.0230956	0.983457	2.01883	2.45694e-06						hypothetical protein
SSKA14_RS23210		WP_083797291.1	-0.489977	0.494147	1.49678	0.000912758						serine protease
SSKA14_RS01875		WP_050413326.1	-0.402024	0.355019	0.999734	0.0357928						hypothetical protein
SSKA14_RS01880		WP_040006772.1	-0.0619863	0.915646	1.52945	0.000834902						hypothetical protein
SSKA14_RS01885	SSKA14_2961	WP_008267343.1	-0.638801	0.097512	0.599477	0.28481						integrase
SSKA14_RS23215	SSKA14_3613	WP_008267958.1	-0.282843	0.610941	-0.200077	0.871439						hypothetical protein
SSKA14_RS01890		WP_040006774.1	-1.74282	0.00204273	-1.88808	0.0323308						hypothetical protein
SSKA14_RS01895		WP_040006776.1	-0.305157	0.56853	0.770985	0.182201						hypothetical protein
SSKA14_RS01900		WP_040006778.1	0.228825	0.694196	1.39837	0.0367423						3'-5' exonuclease
SSKA14_RS23220		WP_083797293.1	-1.20648	0.0210482								hypothetical protein
SSKA14_RS01905	SSKA14_874	WP_008265258.1	-0.925665	0.00240139	-0.0376116	0.949464						hypothetical protein
SSKA14_RS01910	SSKA14_3247	WP_008267594.1	0.107671	0.790023	0.903239	0.13104						nucleotidyltransferase
SSKA14_RS01915		WP_040006780.1	-0.504481	0.0854728	0.807742	0.0526151						HNH endonuclease
SSKA14_RS01920	SSKA14_387	WP_008264802.1	0.939716	0.00131839	3.70621	1.68209e-08						radical SAM protein
SSKA14_RS01925		WP_040006782.1	-0.43288	0.253407								hypothetical protein
SSKA14_RS01930		WP_040006783.1	0.470837	0.258535	2.34856	7.56445e-09						XRE family transcriptional regulator
SSKA14_RS01935	SSKA14_2478	WP_008266846.1	0.533102	0.112962	2.26456	7.73427e-08						hypothetical protein
SSKA14_RS01940	SSKA14_3486	WP_008267827.1	0.308456	0.594634	0.034745	0.940626						pyridoxine 5'-phosphate synthase
SSKA14_RS01945	SSKA14_177	WP_008264607.1	0.957942	0.0962561								hypothetical protein
SSKA14_RS01950		WP_008266629.1	1.10949	0.0010993	0.486197	0.295361						cardiolipin synthase
SSKA14_RS01955	SSKA14_1248	WP_004153330.1	1.15112	0.00680106	0.356711	0.646245						biopolymer transporter ExbD
SSKA14_RS01960	SSKA14_2394	WP_040006786.1	1.25258	0.00504504	0.0843386	0.92858						biopolymer transporter ExbD
SSKA14_RS01965	SSKA14_1067	WP_008265438.1	1.12062	0.00519139	0.183403	0.849871						MotA/TolQ/ExbB proton channel family protein
SSKA14_RS01970	SSKA14_1554	WP_008265902.1	1.34437	0.000171443	1.50763	0.042008						energy transducer TonB
SSKA14_RS01975	SSKA14_1472	WP_040006789.1	0.110025	0.750158	0.708699	0.408351						tetratricopeptide repeat protein
SSKA14_RS01980	SSKA14_3429	WP_006479406.1	-0.0385805	0.921258	0.464378	0.575224						M48 family peptidase
SSKA14_RS01985	SSKA14_3829	WP_040006793.1	0.292733	0.408455	0.917465	0.0341299						CPBP family intramembrane metalloprotease
SSKA14_RS01990		WP_008266199.1	-1.1414	4.05627e-05	0.0380075	0.967325						DNA topoisomerase (ATP-hydrolyzing) subunit B
SSKA14_RS01995	SSKA14_388	WP_008264803.1	-0.793029	0.0227583	-1.46053	0.00997036						DNA replication and repair protein RecF
SSKA14_RS02000	SSKA14_801	WP_005411731.1	0.154426	0.694196	0.24171	0.736942						DNA polymerase III subunit beta
SSKA14_RS02005	SSKA14_1208	WP_005411730.1	-0.301635	0.605604	0.847488	0.0439184						chromosomal replication initiator protein DnaA
SSKA14_RS02010		WP_005411729.1	0.000844183	0.999317	0.901077	0.387875						50S ribosomal protein L34
SSKA14_RS02015	SSKA14_1180	WP_006479316.1	-1.22223	0.0293084	1.00134	0.0208542						ribonuclease P protein component
SSKA14_RS02020	SSKA14_659	WP_008265055.1	-0.976631	0.0268211	-1.1501	0.0378921						membrane protein insertase YidC
SSKA14_RS02025	SSKA14_1271	WP_008265648.1	0.730041	0.0148992	-0.103557	0.863406	CE4(247-380)	CE4	CE4	Y(1-22)		tetratricopeptide repeat protein
SSKA14_RS02030	SSKA14_4458	WP_008268798.1	1.39821	0.00210118	-0.565309	0.210182						tRNA uridine-5-carboxymethylaminomethyl(34) synthesis GTPase MnmE
SSKA14_RS02035	SSKA14_4131	WP_008268458.1	0.789359	0.0335157	0.62361	0.144859						glycerophosphoryl diester phosphodiesterase
SSKA14_RS02040	SSKA14_3985	WP_008268315.1	-0.212655	0.72631	-1.96349	8.15148e-07						rhomboid family intramembrane serine protease
SSKA14_RS02045	SSKA14_4249	WP_005411722.1	-1.19583	8.1856e-05	-2.59039	4.67871e-05						TerC family protein
SSKA14_RS02050	SSKA14_113	WP_008264547.1	-1.06585	0.000375087	0.401771	0.385135						class I SAM-dependent rRNA methyltransferase
SSKA14_RS02055	SSKA14_1008	WP_008265388.1	-0.610385	0.252914	-1.29625	0.0493315						WYL domain-containing protein
SSKA14_RS02060	SSKA14_1505	WP_008265858.1	-0.656511	NA								hypothetical protein
SSKA14_RS02065	SSKA14_999	WP_008265378.1	1.01846	0.0145887	-0.762852	0.166087						peptidase M19
SSKA14_RS02070	SSKA14_2209	WP_008266562.1	0.686591	0.0639632	-0.454125	0.42183						amino acid permease
SSKA14_RS02075	SSKA14_792	WP_008265178.1	-2.29151	0.000794071	-1.8529	0.00272942						leucine efflux protein LeuE
SSKA14_RS02080	SSKA14_1205	WP_040006803.1	1.1403	NA								LysR family transcriptional regulator
SSKA14_RS02085	SSKA14_1006	WP_008265385.1	-0.946638	0.146796	-1.13262	0.0479329						zinc-binding alcohol dehydrogenase family protein
SSKA14_RS02090	SSKA14_3024	WP_008267398.1	0.542867	0.510363								glutathione S-transferase
SSKA14_RS02095	SSKA14_3209	WP_008267559.1	-0.956864	0.000876306	1.43952	0.0132953						DNA recombination protein RmuC
SSKA14_RS02100	SSKA14_2860	WP_040006805.1	-0.130115	0.757476	1.62378	1.56351e-05						hypothetical protein
SSKA14_RS02105	SSKA14_2501	WP_008266870.1	0.929807	0.0134748	0.797316	0.198212						glutathione peroxidase
SSKA14_RS02110	SSKA14_565	WP_006478849.1	-0.762078	0.311134								hypothetical protein
SSKA14_RS02115	SSKA14_3063	WP_008267429.1	0.11015	NA								N-acetyltransferase
SSKA14_RS02120	SSKA14_1387	WP_008265750.1	-0.0444032	0.967261								microcystin dependent protein
SSKA14_RS02125	SSKA14_171	WP_008264600.1	0.304174	NA	-1.74394	0.00398679						microcystin dependent protein
SSKA14_RS02130	SSKA14_262	WP_008264686.1	0.0926441	NA	-1.52924	0.00811284						microcystin dependent protein
SSKA14_RS02135	SSKA14_1734	WP_008266085.1	0.236083	0.684087	-1.90615	0.00152216						autotransporter domain-containing protein
SSKA14_RS02140	SSKA14_829	WP_008265213.1	-1.06513	0.0311806	0.096754	0.833235						lipoprotein
SSKA14_RS02145	SSKA14_1901	WP_008266246.1	-0.727807	0.368297								STAS domain-containing protein
SSKA14_RS02150	SSKA14_831	WP_040006809.1	0.201129	0.677827	1.19864	0.0175921						organic solvent ABC transporter
SSKA14_RS02155		WP_008265714.1	-0.0108912	0.989958	1.70175	1.20085e-05						outer membrane lipid asymmetry maintenance protein MlaD
SSKA14_RS02160	SSKA14_1935	WP_005414955.1	-0.246962	0.688127	0.430297	0.347139						ABC transporter permease
SSKA14_RS02165	SSKA14_4448	WP_040009260.1	0.824999	0.0132751	1.82409	6.90948e-05						ABC transporter ATP-binding protein
SSKA14_RS02170		WP_040006817.1	0.239958	0.53113	-0.960351	0.040935						exodeoxyribonuclease V subunit gamma
SSKA14_RS02175		WP_008264539.1	-0.47949	0.399231	-2.1279	7.46245e-06						exodeoxyribonuclease V subunit beta
SSKA14_RS02180		WP_008267622.1	-0.0818598	0.933118	-2.05798	4.921e-05						exodeoxyribonuclease V subunit alpha
SSKA14_RS02185	SSKA14_1666	WP_008266018.1	-0.482708	0.453696	0.15165	0.792941						hypothetical protein
SSKA14_RS02190	SSKA14_3659	WP_008268005.1	-0.617758	0.244557	-3.18049	7.04561e-09						FUSC family protein
SSKA14_RS02195	SSKA14_512	WP_008264917.1	-0.38716	0.39307	-2.97442	1.03354e-07						RND transporter
SSKA14_RS02200	SSKA14_1626	WP_087944927.1	-0.563372	0.103107	-1.25006	0.0228447						HlyD family secretion protein
SSKA14_RS02205		WP_025875651.1	-1.14779	0.00486493								DUF1656 domain-containing protein
SSKA14_RS02210	SSKA14_806	WP_008265191.1	-1.23632	0.000258997								MarR family transcriptional regulator
SSKA14_RS02215		WP_008267997.1	-1.3141	0.00283691	0.234929	0.625514						GTP cyclohydrolase I FolE
SSKA14_RS02220	SSKA14_2902	WP_008267287.1	-0.875403	0.207279	-1.89199	1.14706e-05						DUF3375 domain-containing protein
SSKA14_RS02225	SSKA14_780	WP_008265166.1	-1.05106	NA	-2.25356	7.11461e-06						DUF4194 domain-containing protein
SSKA14_RS02230	SSKA14_2750	WP_008267131.1	-1.23181	0.0243064	-2.47074	4.31483e-07						ATP-binding protein
SSKA14_RS02235	SSKA14_2558	WP_040009262.1	-0.440191	NA								membrane protein
SSKA14_RS02240	SSKA14_1588	WP_040006825.1	0.218786	0.68403								hypothetical protein
SSKA14_RS02245	SSKA14_82	WP_040006827.1	-0.392126	0.603456	-3.16692	2.72543e-06						GGDEF domain-containing protein
SSKA14_RS02250	SSKA14_2850	WP_008267233.1	0.862767	0.00179661	2.57298	1.47865e-06						ergothioneine biosynthesis protein EgtB
SSKA14_RS02255		WP_008266957.1	1.43588	4.39611e-06	2.476	3.71181e-07						L-histidine N(alpha)-methyltransferase
SSKA14_RS02260	SSKA14_3495	WP_008267837.1	-0.00104304	0.998809	-0.540378	0.358225	GH103(30-327)	GH103	GH103	Y(1-23)		lytic murein transglycosylase
SSKA14_RS02265	SSKA14_1229	WP_008265605.1	-0.571837	0.211727	-0.448763	0.297896						D-hexose-6-phosphate mutarotase
SSKA14_RS02270	SSKA14_1976	WP_008266324.1	-1.747	0.0056263								DUF4339 domain-containing protein
SSKA14_RS02275	SSKA14_582	WP_040006829.1	0.115797	0.851148	-1.00564	0.013326						membrane protein
SSKA14_RS02290	SSKA14_3262	WP_040006830.1	-0.70177	0.180212	-2.22864	3.28574e-09						chemotaxis protein
SSKA14_RS02295	SSKA14_1345	WP_008265713.1	-0.641532	0.313775								alpha/beta hydrolase
SSKA14_RS02300	SSKA14_3676	WP_008268023.1	0.128065	0.783857	0.253767	0.56251						ferrochelatase
SSKA14_RS02305	SSKA14_4075	WP_008268397.1	0.699858	0.00889831	0.0658028	0.946437						hypothetical protein
SSKA14_RS02310	SSKA14_322	WP_005420453.1	2.04469	5.13888e-13	1.36316	0.0515011						twin-arginine translocase subunit TatA
SSKA14_RS02315		WP_008265193.1	0.588802	0.197676	1.43005	0.00221919						twin-arginine translocase subunit TatB
SSKA14_RS02320		WP_008267959.1	-0.246176	0.728201	-0.720985	0.327719						twin-arginine translocase subunit TatC
SSKA14_RS02325	SSKA14_3329	WP_040006836.1	-0.989581	0.00434988	0.524812	0.20411						hypothetical protein
SSKA14_RS02330	SSKA14_3993	WP_008268322.1	-0.364325	0.415745	0.471209	0.250646						GMP synthase
SSKA14_RS02335	SSKA14_611	WP_008265007.1	-0.461728	0.382994	-0.924509	0.0393544						type II/IV secretion system protein
SSKA14_RS02340		WP_008268819.1	0.180726	0.729982	0.459128	0.372358						glycine--tRNA ligase subunit alpha
SSKA14_RS02345	SSKA14_1633	WP_008265987.1	-0.196844	0.655699	-0.836547	0.201684						glycine--tRNA ligase subunit beta
SSKA14_RS02350	SSKA14_720	WP_008265111.1	0.967299	0.00015982	1.96046	0.00470961						outer membrane protein assembly factor
SSKA14_RS02355	SSKA14_650	WP_008265046.1	0.90098	0.00256644	0.756263	0.228199						translocation/assembly module TamB
SSKA14_RS02360	SSKA14_4080	WP_008268402.1	-0.277828	0.588271	-1.74371	0.00672021						S46 family peptidase
SSKA14_RS02365	SSKA14_111	WP_008264545.1	1.65858	6.59869e-07	0.407875	0.476856						hybrid sensor histidine kinase/response regulator
SSKA14_RS02370	SSKA14_333	WP_008264753.1	-1.89769	0.00177326								membrane protein
SSKA14_RS02375	SSKA14_861	WP_006477308.1	0.743549	0.108724	2.75902	4.8811e-08						DNA-binding response regulator
SSKA14_RS02380		WP_008265920.1	0.119458	0.793418	0.921629	0.268696						acetate--CoA ligase
SSKA14_RS02385	SSKA14_1364	WP_008265732.1	1.26616	0.0245125	1.39299	0.0607218						hypothetical protein
SSKA14_RS02390	SSKA14_3189	WP_040006842.1	-0.862678	0.210387	1.99387	0.000261004						MFS transporter
SSKA14_RS02395	SSKA14_1915	WP_008266261.1	1.22847	1.50975e-05	1.14636	0.00738471						coniferyl aldehyde dehydrogenase
SSKA14_RS02400	SSKA14_735	WP_008265124.1	0.192467	NA								hypothetical protein
SSKA14_RS02405		WP_008266625.1	0.220105	0.53228	0.776357	0.190639						exodeoxyribonuclease III
SSKA14_RS02410	SSKA14_3549	WP_005411656.1	0.622333	0.0099999	2.07924	0.0113843						GlsB/YeaQ/YmgE family stress response membrane protein
SSKA14_RS02415	SSKA14_2804	WP_008267188.1	-0.729183	NA								4'-phosphopantetheinyl transferase
SSKA14_RS02420	SSKA14_3336	WP_008267674.1	-0.258713	0.587725	0.340964	0.513062						16S rRNA (guanine(527)-N(7))-methyltransferase RsmG
SSKA14_RS02425	SSKA14_3555	WP_006476989.1	0.674346	0.108567	1.09149	0.0551242						ParA family protein
SSKA14_RS02430	SSKA14_2894	WP_008267278.1	0.615628	0.194705	0.558259	0.313462						chromosome partitioning protein ParB
SSKA14_RS02435	SSKA14_394	WP_008264807.1	0.266974	0.720086	0.434449	0.274887						hypothetical protein
SSKA14_RS02440	SSKA14_2088	WP_008266439.1	0.724347	0.0152864	1.8391	2.44757e-05						nucleotide sugar epimerase
SSKA14_RS02445	SSKA14_2385	WP_040006847.1	0.175876	0.653522	1.84883	2.77091e-06	GT2_Glycos_transf_2(7-168)	GT2	GT2	N		glycosyltransferase family 2 protein
SSKA14_RS02450	SSKA14_3067	WP_086010250.1	-0.302834	0.669757								hypothetical protein
SSKA14_RS02455	SSKA14_938	WP_008265317.1	0.521785	0.126592	-0.242711	0.717173						DUF885 domain-containing protein
SSKA14_RS02460	SSKA14_1417	WP_008265778.1	-0.958063	0.0487559	-3.42906	1.7018e-17						CusA/CzcA family heavy metal efflux RND transporter
SSKA14_RS02465	SSKA14_4332	WP_008268665.1	-1.14213	0.109318	-3.89143	1.78065e-17						efflux RND transporter periplasmic adaptor subunit
SSKA14_RS02470	SSKA14_847	WP_008265231.1	-1.82001	0.00137124	-2.14461	7.18614e-08						TolC family protein
SSKA14_RS02475	SSKA14_3928	WP_008268261.1	-1.04336	0.00180394	0.259716	0.6312						hypothetical protein
SSKA14_RS02480	SSKA14_3535	WP_008267880.1	-0.818718	NA								RidA family protein
SSKA14_RS02485	SSKA14_1042	WP_008265416.1	0.238911	0.694196	-2.1119	0.000695151						LysR family transcriptional regulator
SSKA14_RS02490	SSKA14_1513	WP_008265864.1	0.278642	0.447271	0.991167	0.011978						DNA polymerase III subunit epsilon
SSKA14_RS02495	SSKA14_2248	WP_005411638.1	-0.606539	0.0711769	-0.168078	0.857141						50S ribosomal protein L28
SSKA14_RS02500		WP_006402522.1	-0.25768	0.63827	-0.347566	0.664881						50S ribosomal protein L33
SSKA14_RS02505		WP_008266830.1	1.11865	0.000188439	1.02948	0.0205473						cardiolipin synthase
SSKA14_RS02510	SSKA14_28	WP_008264465.1	0.446337	0.225486	1.12423	0.0209384						pyridine nucleotide-disulfide oxidoreductase
SSKA14_RS02515	SSKA14_673	WP_008265069.1	-0.82523	0.00369437	0.634379	0.28832						DNA helicase II
SSKA14_RS02520	SSKA14_855	WP_008265240.1	0.953826	0.036705	0.982197	0.0171728						hypothetical protein
SSKA14_RS02525	SSKA14_156	WP_008264587.1	0.13359	0.824589	1.43309	0.000232854						protein-tyrosine-phosphatase
SSKA14_RS02530	SSKA14_3440	WP_008267784.1	-0.240323	0.533976	0.446759	0.315281						hypothetical protein
SSKA14_RS02535	SSKA14_2029	WP_005411629.1	0.827894	0.00410856	2.11545	0.00799154						universal stress protein
SSKA14_RS02540	SSKA14_2829	WP_040006855.1	-0.0179007	0.9709	1.79201	0.0099571						DUF2782 domain-containing protein
SSKA14_RS02545	SSKA14_3818	WP_008268156.1	-0.0678071	0.850181	0.538076	0.467298						DNA polymerase I
SSKA14_RS02550	SSKA14_2469	WP_008266839.1	0.601748	0.190799	1.21032	0.00159168						DUF421 domain-containing protein
SSKA14_RS02555	SSKA14_1618	WP_040006857.1	-1.08009	0.0873948	-1.40961	0.0272823						hypothetical protein
SSKA14_RS02560	SSKA14_2280	WP_008266631.1	0.337207	0.504649	0.233664	0.586934						oxygen-dependent coproporphyrinogen oxidase
SSKA14_RS02565	SSKA14_4488	WP_008268832.1	0.239706	NA								hypothetical protein
SSKA14_RS02570	SSKA14_3345	WP_040006859.1	-0.328766	NA								hypothetical protein
SSKA14_RS02575	SSKA14_2441	WP_040006861.1	0.358198	NA								NUDIX domain-containing protein
SSKA14_RS02580	SSKA14_2198	WP_040006863.1	-0.108531	0.869716	-2.09056	5.78771e-05						S9 family peptidase
SSKA14_RS02585	SSKA14_1942	WP_008266288.1	-0.399804	0.616953								hypothetical protein
SSKA14_RS02590	SSKA14_108	WP_008264542.1	-0.397252	NA								RNA polymerase sigma factor
SSKA14_RS02595	SSKA14_134	WP_008264569.1	-0.387404	0.478091								hypothetical protein
SSKA14_RS02600	SSKA14_2091	WP_008266442.1	0.688843	0.0876702	-0.36795	0.531966						cytochrome ubiquinol oxidase subunit I
SSKA14_RS02605		WP_006476247.1	-0.00608682	0.993841	-0.797949	0.152664						cytochrome d ubiquinol oxidase subunit II
SSKA14_RS02610	SSKA14_1861	WP_006476245.1	1.24613	0.00135257								YcgL domain-containing protein
SSKA14_RS02615	SSKA14_4244	WP_008268572.1	0.233801	0.554825	-0.276767	0.585914						hypothetical protein
SSKA14_RS02620	SSKA14_1361	WP_008265729.1	-0.784329	0.0771162	-0.854761	0.12772						potassium transporter
SSKA14_RS23225	SSKA14_4112	WP_008268433.1	0.386253	NA								hypothetical protein
SSKA14_RS02625		WP_040006868.1	-1.20611	0.067624	-1.76832	0.00175476						magnesium transporter
SSKA14_RS02630	SSKA14_630	WP_008265026.1	1.24922	6.07056e-07	1.19545	0.0784978						GNAT family N-acetyltransferase
SSKA14_RS02635	SSKA14_3284	WP_006475882.1	-0.327677	0.646493								YbjQ family protein
SSKA14_RS02640	SSKA14_1262	WP_008265637.1	0.0468729	0.942375	1.05019	0.0183623						alpha/beta hydrolase
SSKA14_RS02645	SSKA14_3080	WP_008267445.1	0.407172	0.244158	2.11546	0.000593165						2%2C5-didehydrogluconate reductase DkgB
SSKA14_RS02650	SSKA14_3598	WP_008267945.1	0.375952	0.614183	-2.72404	0.000166228						MFS transporter
SSKA14_RS02655	SSKA14_2841	WP_008267224.1	0.89643	0.00855908	1.97987	9.94436e-06						LysR family transcriptional regulator
SSKA14_RS02660	SSKA14_740	WP_008265128.1	-2.34085	8.49643e-08	-2.24588	1.00556e-08						HAMP domain-containing protein
SSKA14_RS02665	SSKA14_3384	WP_008267727.1	-1.8254	1.15251e-07								Rrf2 family transcriptional regulator
SSKA14_RS02670	SSKA14_1763	WP_008266118.1	-1.76859	4.85341e-10	0.6664	0.12788						NAD(P)/FAD-dependent oxidoreductase
SSKA14_RS02675	SSKA14_1500	WP_008265853.1	1.40524	1.01248e-08	1.96106	0.000192625						SulP family inorganic anion transporter
SSKA14_RS02680	SSKA14_2808	WP_008267192.1	2.1091	6.93883e-14	3.35039	1.23584e-10						chromosome partitioning protein ParB
SSKA14_RS02685	SSKA14_3912	WP_008268246.1	-0.663462	0.227342	-0.885636	0.186518						RtcB family protein
SSKA14_RS02690	SSKA14_1639	WP_008265993.1	-0.374328	0.376441	-0.675204	0.158157						hypothetical protein
SSKA14_RS02700	SSKA14_2595	WP_008266961.1	0.8081	0.025945	1.90394	0.0142478						aldo/keto reductase
SSKA14_RS02705	SSKA14_1470	WP_008265824.1	0.182022	0.682425	0.241188	0.635721						methyltransferase
SSKA14_RS02710	SSKA14_3567	WP_040006872.1	-0.0253805	NA								hypothetical protein
SSKA14_RS02715	SSKA14_599	WP_008264992.1	0.707777	0.0451749	0.556823	0.185579						ribosomal large subunit pseudouridine synthase E
SSKA14_RS02720	SSKA14_1777	WP_008266133.1	-0.483378	0.14302	1.74347	0.031538						hypothetical protein
SSKA14_RS02725		WP_008266803.1	0.723072	0.0302175	0.00936627	0.984497						ATP-dependent helicase HrpB
SSKA14_RS02730	SSKA14_721	WP_008265112.1	-0.880681	0.158365								preprotein translocase subunit TatD
SSKA14_RS02735	SSKA14_2666	WP_040006874.1	-0.426044	0.587725	-1.3682	0.00425125						epimerase
SSKA14_RS02740	SSKA14_3014	WP_008267389.1	0.55581	0.310362	-0.603376	0.25043						2-dehydropantoate 2-reductase
SSKA14_RS02745	SSKA14_3113	WP_008267475.1	-0.0558539	0.92763	-0.422884	0.457868						ABC transporter permease
SSKA14_RS02750	SSKA14_819	WP_019336751.1	-0.591078	0.191483	1.02544	0.0193135						ABC transporter ATP-binding protein
SSKA14_RS02755	SSKA14_627	WP_008265023.1	0.0975865	0.823334	1.0715	0.00523475						ferredoxin--NADP reductase
SSKA14_RS02760		WP_040006880.1	0.278409	0.629598								hypothetical protein
SSKA14_RS02765		WP_032957162.1	0.0807373	NA								hypothetical protein
SSKA14_RS02770		WP_032962198.1	-0.717768	0.0692213	2.25284	3.17105e-08						hypothetical protein
SSKA14_RS02775		WP_040006889.1	-0.436438	0.352291	1.57648	0.00216504						hypothetical protein
SSKA14_RS02785		WP_080281918.1	-0.720704	0.0587323	0.646592	0.55113						LysR family transcriptional regulator
SSKA14_RS02790	SSKA14_2095	WP_008266446.1	-0.248757	0.75105								KR domain-containing protein
SSKA14_RS23230		WP_083797294.1	-1.3738	0.0430352								hypothetical protein
SSKA14_RS02800	SSKA14_3809	WP_080347466.1	-0.632656	0.278734	-1.20219	0.261391						TonB-dependent receptor
SSKA14_RS02805	SSKA14_2828	WP_008267212.1	0.000742827	0.999405								hypothetical protein
SSKA14_RS02810		WP_032961297.1	-0.350249	NA								hypothetical protein
SSKA14_RS02815	SSKA14_502	WP_008264906.1	-0.0969531	NA								membrane protein
SSKA14_RS02820	SSKA14_423	WP_032961302.1	-0.739327	0.0957712	-1.33556	0.160071						CusA/CzcA family heavy metal efflux RND transporter
SSKA14_RS02825	SSKA14_1030	WP_040006894.1	0.138696	NA	-0.90411	0.26211						cation transporter
SSKA14_RS02830	SSKA14_273	WP_075075812.1	-0.83802	0.215097	-0.56358	0.427121						TolC family protein
SSKA14_RS23235		WP_075075811.1	0.62082	0.0875021	2.74112	1.17386e-08						hypothetical protein
SSKA14_RS02840	SSKA14_392	WP_008264806.1	-0.669636	0.261122								hypothetical protein
SSKA14_RS02845	SSKA14_2592	WP_087786539.1	-0.929418	0.176436								hypothetical protein
SSKA14_RS02850	SSKA14_69	WP_008264507.1	-0.60221	NA								hypothetical protein
SSKA14_RS02855	SSKA14_2855	WP_008267238.1	-0.688705	0.100681	-0.346541	0.428558						MFS transporter
SSKA14_RS02860	SSKA14_1808	WP_008266162.1	-0.705499	0.128899	-1.97631	0.0220029						CusA/CzcA family heavy metal efflux RND transporter
SSKA14_RS02865	SSKA14_461	WP_032961315.1	-0.711457	0.301666								efflux RND transporter periplasmic adaptor subunit
SSKA14_RS02870	SSKA14_2099	WP_065426732.1	-2.90965	1.15046e-05								TolC family protein
SSKA14_RS02875		WP_049400889.1	-0.699484	NA								sigma-70 family RNA polymerase sigma factor
SSKA14_RS02880		WP_087786541.1	1.25516	0.00200171	2.11292	3.04392e-08						nickel and cobalt resistance protein CnrR
SSKA14_RS23240		WP_075075861.1	-0.198208	0.803647								protein tyrosine phosphatase
SSKA14_RS02885		WP_032961321.1	-0.361988	0.59162								hypothetical protein
SSKA14_RS23245		WP_075075810.1	-1.48671	0.0218549								XRE family transcriptional regulator
SSKA14_RS02890	SSKA14_1600	WP_040006898.1	-0.0635331	0.955744			AA10(26-204)+CBM73(332-384)	AA10+CBM73	AA10+CBM73	Y(1-26)		cellulose-binding protein
SSKA14_RS02895	SSKA14_2811	WP_008267196.1	-0.0995888	0.901846	-1.57269	0.00722567	AA10(28-207)+CBM73(337-387)	AA10+CBM73	AA10+CBM73	Y(1-28)		cellulose-binding protein
SSKA14_RS02900	SSKA14_372	WP_008264789.1	0.212225	NA								DUF1203 domain-containing protein
SSKA14_RS02905	SSKA14_84	WP_008264520.1	-0.433173	NA								GGDEF domain-containing protein
SSKA14_RS02910	SSKA14_937	WP_040006900.1	-0.486472	0.337514	0.24334	0.615608						alpha/beta hydrolase
SSKA14_RS02915	SSKA14_1992	WP_040006902.1	0.325184	0.679965	1.01901	0.00641136						ABC transporter ATP-binding protein
SSKA14_RS02920	SSKA14_3421	WP_040006904.1	0.0678001	0.932498	-0.263277	0.526429						ABC transporter permease
SSKA14_RS02925	SSKA14_3393	WP_040006906.1	-0.963248	NA								transposase
SSKA14_RS02930	SSKA14_1022	WP_008265398.1	-0.696316	0.350052								AraC family transcriptional regulator
SSKA14_RS02935		WP_040006908.1	0.059081	NA								hypothetical protein
SSKA14_RS02940	SSKA14_2694	WP_006475839.1	-1.23439	0.0175327	-1.5332	0.00105749						energy transducer TonB
SSKA14_RS02945	SSKA14_3673	WP_040006910.1	-1.05322	0.16253	-1.9586	6.43445e-06						membrane protein
SSKA14_RS02950	SSKA14_2027	WP_008266376.1	1.0905	5.04931e-05	1.74416	0.0179747						thiol:disulfide oxidoreductase
SSKA14_RS02955	SSKA14_4200	WP_008268528.1	0.529304	0.0703355	0.0274307	0.976216						S9 family peptidase
SSKA14_RS02960	SSKA14_4171	WP_008268497.1	-0.496861	0.254014	-0.0386424	0.939459						membrane protein
SSKA14_RS02965	SSKA14_1234	WP_008265609.1	-0.292074	0.538134	-1.39833	0.0223392						DUF885 domain-containing protein
SSKA14_RS02970	SSKA14_3595	WP_008267941.1	-0.434585	0.106673	1.92076	0.00164868						hypothetical protein
SSKA14_RS02975	SSKA14_2736	WP_006475755.1	1.00555	0.00102203	0.0404203	0.942914						hypothetical protein
SSKA14_RS02980	SSKA14_1565	WP_008265913.1	-0.485292	0.273362	-0.350004	0.448123						membrane protein
SSKA14_RS02985	SSKA14_4437	WP_040006912.1	-0.402009	0.395436	-0.523296	0.186733						porphobilinogen synthase
SSKA14_RS02990	SSKA14_4350	WP_040006915.1	0.544827	0.322304	0.397253	0.397057						hypothetical protein
SSKA14_RS02995	SSKA14_3724	WP_008268069.1	1.02957	0.0822972	-0.321437	0.464431						hypothetical protein
SSKA14_RS03000	SSKA14_3719	WP_008268064.1	0.896212	0.00436316	1.50955	0.0540263						shikimate dehydrogenase
SSKA14_RS03005	SSKA14_3870	WP_008268207.1	0.117977	0.777878	1.07719	0.016709						hypothetical protein
SSKA14_RS03010	SSKA14_681	WP_040006917.1	0.504201	0.158244	0.296958	0.537246						ATP-dependent DNA helicase DinG
SSKA14_RS03015	SSKA14_657	WP_050413327.1	0.662896	0.0639841	-0.562712	0.282955						DUF418 domain-containing protein
SSKA14_RS03020	SSKA14_2587	WP_008266953.1	1.72127	1.44684e-07	2.36996	0.000613113						dihydroxy-acid dehydratase
SSKA14_RS23250	SSKA14_3268	WP_008267613.1	-0.177282	NA								hypothetical protein
SSKA14_RS03025	SSKA14_3662	WP_008268008.1	-1.47022	5.93116e-08	-0.0259078	0.974651						DUF1190 domain-containing protein
SSKA14_RS03030	SSKA14_3124	WP_008267484.1	-1.92873	5.93257e-14	-0.274056	0.563297						glutathionylspermidine synthase family protein
SSKA14_RS03035	SSKA14_1343	WP_008265710.1	0.189883	NA								DUF58 domain-containing protein
SSKA14_RS03040	SSKA14_1887	WP_008266232.1	-0.495806	NA								MoxR family ATPase
SSKA14_RS03045	SSKA14_3441	WP_040006920.1	-0.368854	NA								DUF4350 domain-containing protein
SSKA14_RS03050		WP_040009272.1	-0.565132	NA	-3.18647	6.54084e-09						DUF4129 domain-containing protein
SSKA14_RS03055	SSKA14_3960	WP_008268291.1	-0.517144	NA								stage II sporulation protein M
SSKA14_RS03060	SSKA14_576	WP_008264972.1	-0.554672	0.454395								RDD family protein
SSKA14_RS03065	SSKA14_358	WP_006475442.1	0.12371	0.824619	0.839231	0.0313792						gamma carbonic anhydrase family protein
SSKA14_RS03070	SSKA14_537	WP_040006924.1	0.249589	0.781658	-0.0816289	0.896187						nucleotidyltransferase domain-containing protein
SSKA14_RS03075	SSKA14_1657	WP_008266010.1	0.194761	0.829763								DNA-binding response regulator
SSKA14_RS03080	SSKA14_542	WP_040006926.1	0.217717	0.716773	-0.298428	0.560304						sensor histidine kinase efflux regulator BaeS
SSKA14_RS03085	SSKA14_4119	WP_008268442.1	-0.420657	NA								efflux RND transporter periplasmic adaptor subunit
SSKA14_RS03090	SSKA14_1453	WP_008265808.1	0.0726538	0.938771	-2.39093	0.020145						multidrug efflux RND transporter permease subunit
SSKA14_RS03095	SSKA14_3930	WP_008268263.1	-0.405105	NA								multidrug transporter
SSKA14_RS03100	SSKA14_1567	WP_008265915.1	-0.863164	0.158832	-0.97752	0.0268528						tRNA uridine-5-carboxymethylaminomethyl(34) synthesis enzyme MnmG
SSKA14_RS03105	SSKA14_4188	WP_040006928.1	0.555883	0.0434812	-0.484433	0.571664						hypothetical protein
SSKA14_RS03110	SSKA14_1268	WP_008265645.1	0.427802	0.287096	0.307913	0.547005						serine/threonine dehydratase
SSKA14_RS03115	SSKA14_2407	WP_008266775.1	-0.110888	0.827959	-0.318205	0.577844						YdcF family protein
SSKA14_RS03120		WP_008265762.1	1.63498	0.00219704	0.415698	0.330947						malonyl-[acyl-carrier protein] O-methyltransferase BioC
SSKA14_RS03125	SSKA14_1968	WP_008266316.1	1.69582	0.000485767	1.07937	0.00488896						KR domain-containing protein
SSKA14_RS03130		WP_008265498.1	-0.64971	NA								pimeloyl-[acyl-carrier protein] methyl ester esterase
SSKA14_RS03135		WP_008265718.1	-0.260548	0.716197	-0.701502	0.125002						8-amino-7-oxononanoate synthase
SSKA14_RS03140		WP_008267789.1	-0.412333	0.348453								biotin synthase
SSKA14_RS03145	SSKA14_3233	WP_008267580.1	-0.467933	0.497848	-2.08574	0.00205727						chloride channel protein
SSKA14_RS03150	SSKA14_2416	WP_040009279.1	0.456635	NA								amidophosphoribosyltransferase
SSKA14_RS03155	SSKA14_1840	WP_040006931.1	0.0961648	0.771669	2.22876	6.37752e-07						membrane protein
SSKA14_RS03160		WP_050413328.1	-0.244938	0.517807	1.23442	0.0159274						hypothetical protein
SSKA14_RS03165	SSKA14_3155	WP_008267509.1	0.314526	0.549451	0.749296	0.406279						hypothetical protein
SSKA14_RS03170	SSKA14_2074	WP_008266423.1	-0.465508	0.428714	-0.152863	0.858721						hypothetical protein
SSKA14_RS22960	SSKA14_1388	WP_008265751.1	-1.40718	NA								hypothetical protein
SSKA14_RS03175		WP_050413329.1	-0.862922	0.124517								hypothetical protein
SSKA14_RS03185		WP_040006935.1	-0.441242	0.477666								hypothetical protein
SSKA14_RS03190		WP_050413330.1	-1.09009	0.132637								hypothetical protein
SSKA14_RS03195	SSKA14_2773	WP_008267154.1	-0.859764	0.0389473	1.4142	0.0052054						hypothetical protein
SSKA14_RS23260		WP_083797296.1	-0.139994	0.768137	-0.515094	0.366561						type VI secretion system tip protein VgrG
SSKA14_RS03210	SSKA14_2052	WP_008266402.1	0.286504	0.711028	-2.11672	0.000430631					GalNac PUL	MFS transporter
SSKA14_RS03215		WP_008267642.1	0.0581485	0.946282	-0.896515	0.0240962	CE9(35-365)	CE9	CE9	N	GalNac PUL	N-acetylglucosamine-6-phosphate deacetylase
SSKA14_RS03220	SSKA14_1063	WP_008265436.1	0.0977434	0.881431	-0.283869	0.561255					GalNac PUL	DeoR family transcriptional regulator
SSKA14_RS03225	SSKA14_4056	WP_008268376.1	-0.135795	NA	-3.67803	2.51705e-07					GalNac PUL	D-tagatose-bisphosphate aldolase%2C class II%2C non-catalytic subunit
SSKA14_RS03230	SSKA14_1072	WP_008265444.1	0.235288	NA							GalNac PUL	sugar kinase
SSKA14_RS03235	SSKA14_2667	WP_008267043.1	0.856899	NA							GalNac PUL	SIS domain-containing protein
SSKA14_RS03240	SSKA14_1062	WP_008265435.1	-0.693081	0.312986	-3.28965	9.14976e-15	GH31(386-625)+CBM51(975-1106)	GH31+CBM32+CBM51	CBM32+CBM51+GH31	Y(1-28)	GalNac PUL	DUF5110 domain-containing protein
SSKA14_RS03245	SSKA14_802	WP_008265187.1	-0.0562706	0.94909	-2.07041	0.0168679					GalNac PUL	TonB-dependent receptor
SSKA14_RS03250	SSKA14_240	WP_040009289.1	0.399141	0.256472	0.612964	0.322664	GH109(29-440)	GH109	GH109	N	GalNac PUL	gfo/Idh/MocA family oxidoreductase
SSKA14_RS03255		WP_040006937.1	1.14983	0.0228375	-0.357759	0.507935						hypothetical protein
SSKA14_RS03260	SSKA14_286	WP_040006939.1	-0.548238	NA	-1.02021	0.0635467						PDZ domain-containing protein
SSKA14_RS03265	SSKA14_3023	WP_040006941.1	0.48439	0.304589	0.20267	0.701258						AraC family transcriptional regulator
SSKA14_RS03275	SSKA14_1904	WP_008266249.1	0.599903	0.179493	-0.135958	0.809961						4-hydroxybenzoate octaprenyltransferase
SSKA14_RS03280	SSKA14_368	WP_040006943.1	1.43677	0.000314344	2.04008	0.000291903						short-chain fatty acid transporter
SSKA14_RS03285	SSKA14_191	WP_008264621.1	0.521679	0.220138	0.0923518	0.881291						hypothetical protein
SSKA14_RS03290	SSKA14_2013	WP_008266362.1	0.299039	0.530565	0.0333051	0.948975						hypothetical protein
SSKA14_RS03295	SSKA14_1848	WP_040006945.1	0.312214	0.505764	-1.09821	0.00662655						peptidase
SSKA14_RS03300	SSKA14_450	WP_040006947.1	0.110949	0.875373	-1.07801	0.0506641						TPM domain-containing protein
SSKA14_RS03305	SSKA14_2112	WP_008266465.1	1.95588	1.32881e-14	0.876415	0.144072						VOC family protein
SSKA14_RS03310	SSKA14_4202	WP_040009292.1	0.184016	NA	-2.03396	0.00329471						hypothetical protein
SSKA14_RS03315	SSKA14_588	WP_040006950.1	-0.0475323	0.966011								AraC family transcriptional regulator
SSKA14_RS03320	SSKA14_4068	WP_008268388.1	-0.364302	NA								hypothetical protein
SSKA14_RS03325	SSKA14_3343	WP_040006952.1	0.563816	0.280352	-1.75631	0.0779294						TonB-dependent receptor
SSKA14_RS03330	SSKA14_4142	WP_008268468.1	-0.166545	0.665556	1.71873	6.87038e-05						aminotransferase class V-fold PLP-dependent enzyme
SSKA14_RS03335	SSKA14_1953	WP_040006954.1	-0.580469	NA	-3.81149	8.88454e-08						PLP-dependent aminotransferase family protein
SSKA14_RS03340	SSKA14_4303	WP_008268636.1	0.474229	NA								thiol-disulfide isomerase
SSKA14_RS03345		WP_040009295.1	-0.215817	0.828983								hypothetical protein
SSKA14_RS03350	SSKA14_3922	WP_008268256.1	-0.396406	0.305083	0.366991	0.416006						PLP-dependent aminotransferase family protein
SSKA14_RS03355		WP_008268464.1	0.277748	NA								ubiquinol oxidase subunit II
SSKA14_RS03360		WP_012481499.1	-0.39983	0.532828	-2.32604	2.40211e-05						cytochrome o ubiquinol oxidase subunit I
SSKA14_RS03365		WP_008267806.1	0.713775	NA								cytochrome o ubiquinol oxidase subunit III
SSKA14_RS03370		WP_008268101.1	-0.00273965	NA								cytochrome o ubiquinol oxidase subunit IV
SSKA14_RS03375	SSKA14_3972	WP_008268302.1	0.0956248	NA								SCO family protein
SSKA14_RS03380	SSKA14_3005	WP_008267380.1	-2.06358	2.85156e-05	-0.63493	0.184943						hypothetical protein
SSKA14_RS03385	SSKA14_1164	WP_040006958.1	-1.2585	0.00200171	-0.0697192	0.928438						serine protease
SSKA14_RS03390		WP_040006960.1	-0.0979977	0.899936	1.47773	0.00689821						hypothetical protein
SSKA14_RS03395	SSKA14_623	WP_008265019.1	0.0864554	0.862451	1.51063	0.0015738						sorbosone dehydrogenase
SSKA14_RS03400	SSKA14_4001	WP_008268329.1	-1.39059	0.00505992								exopolysaccharide biosynthesis protein
SSKA14_RS03405	SSKA14_4405	WP_040009302.1	-0.897915	0.0264742	-0.6621	0.142286						Cof-type HAD-IIB family hydrolase
SSKA14_RS03410	SSKA14_259	WP_008264683.1	-0.0889453	NA	-3.04293	0.00214445						TonB-dependent receptor
SSKA14_RS03415	SSKA14_1166	WP_008265538.1	-0.0397781	NA	-3.19072	0.000248478						ATP-dependent protease
SSKA14_RS03420	SSKA14_2939	WP_083797298.1	-0.331342	0.626688	-1.10918	0.0567903						hypothetical protein
SSKA14_RS03425	SSKA14_3490	WP_008267832.1	-0.548899	NA								hypothetical protein
SSKA14_RS03430	SSKA14_1274	WP_008265650.1	-0.221694	0.723356								hypothetical protein
SSKA14_RS03435	SSKA14_4390	WP_008268724.1	-0.211117	0.814157								hypothetical protein
SSKA14_RS03440		WP_040009308.1	0.161003	NA								hypothetical protein
SSKA14_RS03445	SSKA14_1769	WP_008266125.1	0.707746	0.105895	1.03209	0.0460085						hypothetical protein
SSKA14_RS03450	SSKA14_1789	WP_040006963.1	-1.62526	0.00338474								NAD(+)--rifampin ADP-ribosyltransferase
SSKA14_RS03455	SSKA14_3948	WP_008268279.1	-0.477741	0.377214								hypothetical protein
SSKA14_RS03460	SSKA14_2196	WP_005411374.1	-1.43827	0.0163328								DUF3240 domain-containing protein
SSKA14_RS03465	SSKA14_1352	WP_008265720.1	-0.477032	0.378888								kinase
SSKA14_RS03470	SSKA14_3523	WP_008267866.1	-0.714758	0.0463647	-0.475152	0.36551						aspartyl/asparaginyl beta-hydroxylase domain-containing protein
SSKA14_RS03475	SSKA14_4002	WP_008268330.1	0.309672	0.602257	0.0278336	0.973357						polyamine aminopropyltransferase
SSKA14_RS03480		WP_008264604.1	-0.656706	0.239331	-0.433691	0.333458						arginine decarboxylase
SSKA14_RS03485	SSKA14_2391	WP_006474656.1	-0.839837	NA								hypothetical protein
SSKA14_RS03490	SSKA14_1697	WP_008266048.1	-1.034	0.105652	-1.28842	0.0250349						sensor histidine kinase
SSKA14_RS03495	SSKA14_3730	WP_008268075.1	-1.07911	0.0468456								DNA-binding response regulator
SSKA14_RS03500	SSKA14_2732	WP_008267113.1	-1.61459	0.0109265								hypothetical protein
SSKA14_RS03505	SSKA14_1263	WP_008265638.1	0.4831	0.277423	0.878874	0.0667028						hypothetical protein
SSKA14_RS03510	SSKA14_2408	WP_006474647.1	-0.243725	0.446132	0.901359	0.184867						hypothetical protein
SSKA14_RS03515	SSKA14_2547	WP_008266916.1	0.338676	0.399055	1.96017	5.73795e-05						FAD-binding oxidoreductase
SSKA14_RS03520	SSKA14_1787	WP_008266143.1	0.948184	0.000401178	2.15638	0.00154183						membrane protein
SSKA14_RS03525	SSKA14_1724	WP_006474562.1	1.09418	0.00268763	1.18127	0.017883						hypothetical protein
SSKA14_RS03530	SSKA14_2474	WP_008266843.1	0.111113	0.801567	0.489055	0.303032						DUF3772 domain-containing protein
SSKA14_RS03535	SSKA14_272	WP_040006967.1	1.39681	8.77144e-08	1.14038	0.126276						phosphoglycerol transferase I
SSKA14_RS03540	SSKA14_2030	WP_008266378.1	0.225709	0.539095	2.15946	0.00374063						AarF/ABC1/UbiB kinase family protein
SSKA14_RS03545	SSKA14_3222	WP_008267570.1	-0.223701	0.640672	0.0256755	0.959134						DUF808 domain-containing protein
SSKA14_RS03550	SSKA14_2564	WP_040006968.1	1.05861	0.0032946	0.930736	0.0165071						GGDEF domain-containing protein
SSKA14_RS03555	SSKA14_510	WP_040009317.1	1.12303	0.00541166	0.158113	0.736942						NAD-dependent dehydratase
SSKA14_RS03560	SSKA14_856	WP_008265241.1	0.496964	NA								YafY family transcriptional regulator
SSKA14_RS03565	SSKA14_45	WP_008264483.1	0.394041	NA								drug:proton antiporter
SSKA14_RS03570	SSKA14_101	WP_008264535.1	-0.578066	0.106204	-1.78302	0.00119514						2-oxo acid dehydrogenase subunit E2
SSKA14_RS03575	SSKA14_1393	WP_008265756.1	-0.475949	0.234817	-0.911598	0.0785617						Variant SH3 domain protein
SSKA14_RS03580	SSKA14_3142	WP_087944938.1	0.443404	0.112475	-0.391145	0.613046						alpha-ketoacid dehydrogenase subunit beta
SSKA14_RS03585		WP_008266978.1	0.361428	0.239834	-0.647847	0.419324						pyruvate dehydrogenase (acetyl-transferring) E1 component subunit alpha
SSKA14_RS03590	SSKA14_1192	WP_008265566.1	-0.968357	0.121803	-1.09543	0.0588426						tryptophan 2%2C3-dioxygenase
SSKA14_RS03595	SSKA14_103	WP_008264537.1	-0.341229	0.557488	-1.62177	0.00339899						peptide MFS transporter
SSKA14_RS03600	SSKA14_2195	WP_008266543.1	0.507795	0.229773	0.592451	0.26921						hypothetical protein
SSKA14_RS03605	SSKA14_3573	WP_008267922.1	-0.0631965	0.935805	-1.29895	0.0170182						hypothetical protein
SSKA14_RS03610	SSKA14_1627	WP_040006969.1	-0.514831	0.420321								MarR family transcriptional regulator
SSKA14_RS03615		WP_040009320.1	-0.360521	0.294418	-2.2825	0.00246023						4-hydroxyphenylpyruvate dioxygenase
SSKA14_RS03620	SSKA14_36	WP_008264475.1	0.00703463	0.989958	-0.854192	0.155453						homogentisate 1%2C2-dioxygenase
SSKA14_RS03625		WP_040006970.1	-0.128596	NA								hypothetical protein
SSKA14_RS03630	SSKA14_2235	WP_040006971.1	0.360544	0.240656	2.09054	0.000261076						hypothetical protein
SSKA14_RS03635	SSKA14_96	WP_008264532.1	-0.500092	0.294112	0.00659367	0.990741						K+-dependent Na+/Ca+ exchanger
SSKA14_RS03640	SSKA14_1880	WP_008266226.1	0.0982154	0.915216								Na+/H+ antiporter subunit G
SSKA14_RS03645	SSKA14_154	WP_006399171.1	-0.107814	NA								K+/H+ antiporter subunit F
SSKA14_RS03650	SSKA14_3902	WP_008268238.1	0.256636	NA								Na+/H+ antiporter subunit E
SSKA14_RS03655	SSKA14_2131	WP_008266484.1	-0.220746	0.742621	-1.67514	0.000427035						monovalent cation/H+ antiporter subunit D
SSKA14_RS03660	SSKA14_2492	WP_008266861.1	0.354436	0.677827								Na+/H+ antiporter subunit C
SSKA14_RS03665	SSKA14_162	WP_008264592.1	-0.250729	0.642694	-1.35565	0.000906802						monovalent cation/H+ antiporter subunit A
SSKA14_RS03670	SSKA14_1233	WP_008265608.1	0.886784	0.0120548	1.29533	0.00072417						DUF962 domain-containing protein
SSKA14_RS03675	SSKA14_1827	WP_087944928.1	-0.333567	0.53113	-0.231893	0.729188						phosphoribosylaminoimidazolesuccinocarboxamide synthase
SSKA14_RS03680	SSKA14_704	WP_008265098.1	0.529468	0.278406	1.19949	0.00262718						J domain-containing protein
SSKA14_RS03685	SSKA14_1598	WP_040006972.1	0.783567	0.0293964	1.00545	0.0413272						ribulose-phosphate 3-epimerase
SSKA14_RS03690	SSKA14_3153	WP_008267507.1	0.504041	0.326678	1.41756	0.0002466						N-acetyltransferase
SSKA14_RS03695		WP_008266759.1	-0.994739	0.0324137	-0.41461	0.372912						lipid kinase YegS
SSKA14_RS03700	SSKA14_3027	WP_008267401.1	-0.18801	0.584997	0.328273	0.588798						anthranilate synthase component I
SSKA14_RS03705	SSKA14_1096	WP_008265469.1	0.090326	0.908606	-1.91079	6.77601e-05						SIMPL domain-containing protein
SSKA14_RS03710	SSKA14_3563	WP_008267909.1	0.724776	0.0918802	-1.13458	0.0235773						type 1 glutamine amidotransferase
SSKA14_RS03715		WP_006474036.1	0.408397	0.439929	-1.38679	0.00254538						anthranilate phosphoribosyltransferase
SSKA14_RS03720		WP_8264665.1	0.430914	0.494147	-0.787968	0.0698525						gene=trpCinference=COORDINATES: similar to AA sequence:RefSeq:WP_012481437.1
SSKA14_RS03725	SSKA14_3261	WP_008267607.1	-0.194629	0.778	-0.0528532	0.921902						haloacid dehalogenase
SSKA14_RS03730	SSKA14_3609	WP_006473912.1	1.15421	0.000794071	-0.173198	0.742408						sulfite exporter TauE/SafE family protein
SSKA14_RS03735	SSKA14_230	WP_010482649.1	0.79849	0.0106494	1.01799	0.119224						cAMP-activated global transcriptional regulator CRP
SSKA14_RS03740	SSKA14_2557	WP_006473908.1	0.321286	0.481839	1.61543	0.0235773						S-adenosylmethionine decarboxylase proenzyme
SSKA14_RS03745	SSKA14_232	WP_005411314.1	-0.742069	0.307664								quaternary ammonium compound-resistance protein SugE
SSKA14_RS03750	SSKA14_486	WP_008264892.1	0.846567	0.0437163	-0.748245	0.0968061						2-nonaprenyl-3-methyl-6-methoxy-1%2C4-benzoquinol hydroxylase
SSKA14_RS03755	SSKA14_2305	WP_005414692.1	0.5012	0.287207	0.496217	0.526542						50S ribosomal protein L13
SSKA14_RS03760	SSKA14_578	WP_005411311.1	0.0183226	0.97723	-0.144408	0.85767						30S ribosomal protein S9
SSKA14_RS03775	SSKA14_982	WP_008265361.1	0.216877	0.603395	2.11987	1.08307e-05						RNA pyrophosphohydrolase
SSKA14_RS03780	SSKA14_527	WP_006473776.1	-2.45545	2.40433e-13								bacterioferritin
SSKA14_RS03785		WP_005419804.1	-0.484848	0.207279	3.75348	3.3236e-08						bacterioferritin
SSKA14_RS03790	SSKA14_1090	WP_008265462.1	-0.00279697	0.995513	-0.743391	0.0944746						hybrid sensor histidine kinase/response regulator
SSKA14_RS03795	SSKA14_2463	WP_008266833.1	-0.278394	0.514057	0.537558	0.406207						GGDEF domain-containing response regulator
SSKA14_RS03800	SSKA14_3802	WP_008268141.1	-0.0304789	0.971162	-0.898164	0.0563524						DUF4126 domain-containing protein
SSKA14_RS03805	SSKA14_3417	WP_040006973.1	-1.24811	0.0213491	0.478357	0.242479						membrane protein
SSKA14_RS03810	SSKA14_4088	WP_008268410.1	-1.76014	0.000237593	0.487133	0.312445						polymer-forming cytoskeletal protein
SSKA14_RS03815	SSKA14_3825	WP_005411302.1	-0.147413	0.777878	1.57602	0.000206912						iron-sulfur cluster insertion protein ErpA
SSKA14_RS03820	SSKA14_3537	WP_008267882.1	-0.0265945	0.960889	0.104989	0.846794						NAD(+) diphosphatase
SSKA14_RS03825	SSKA14_3889	WP_006473684.1	0.127994	0.791527	0.760182	0.0491881						membrane protein
SSKA14_RS03830	SSKA14_700	WP_006473646.1	-0.167931	NA								DUF2752 domain-containing protein
SSKA14_RS03835	SSKA14_770	WP_006473644.1	0.068856	0.920392	0.179462	0.733438						membrane protein
SSKA14_RS03840	SSKA14_1127	WP_008265497.1	0.0231831	0.981867								membrane protein
SSKA14_RS03845	SSKA14_2516	WP_008266884.1	-0.132448	0.784433	-0.324309	0.466924						MFS transporter
SSKA14_RS03850	SSKA14_1496	WP_008265849.1	-0.00730161	0.987929	2.12533	0.000421348						NAD(P)-dependent oxidoreductase
SSKA14_RS03855		WP_008266926.1	0.504684	0.142984	0.954051	0.0401289						TIGR01666 family membrane protein
SSKA14_RS03860	SSKA14_4003	WP_008268331.1	-0.574852	0.414562	-1.87542	4.98898e-05						AcrB/AcrD/AcrF family protein
SSKA14_RS03865	SSKA14_2384	WP_008266749.1	-1.13342	0.00958154	-0.782046	0.0778999						acriflavine resistance protein B
SSKA14_RS03870	SSKA14_4201	WP_008268529.1	-0.773545	0.0393987	0.68625	0.084856						efflux RND transporter periplasmic adaptor subunit
SSKA14_RS03875	SSKA14_4005	WP_040009323.1	0.0273081	0.965169	-0.191697	0.802332						amidohydrolase
SSKA14_RS03880	SSKA14_2054	WP_040006974.1	2.04208e-05	0.999933	0.740744	0.0541124						preQ(1) synthase
SSKA14_RS03885	SSKA14_2187	WP_006473550.1	2.68423	1.35748e-29	2.31127	0.00365069						LysM peptidoglycan-binding domain-containing protein
SSKA14_RS03890	SSKA14_1525	WP_008265876.1	2.25681	2.19223e-20	1.53721	0.0599651						hypothetical protein
SSKA14_RS03895		WP_008265844.1	1.06426	0.00917641	1.34914	0.000905835						hypothetical protein
SSKA14_RS03900	SSKA14_2794	WP_008267178.1	-0.523528	0.12001	-1.26782	0.103018						NADP-dependent isocitrate dehydrogenase
SSKA14_RS03905	SSKA14_2630	WP_008267006.1	-0.199289	NA								hypothetical protein
SSKA14_RS03910	SSKA14_1260	WP_008265635.1	0.0102891	NA								GTPase
SSKA14_RS03915	SSKA14_2839	WP_040006976.1	0.0232051	NA								hypothetical protein
SSKA14_RS03920	SSKA14_308	WP_006473505.1	0.262842	0.72631								hypothetical protein
SSKA14_RS03925	SSKA14_3159	WP_008267513.1	0.574314	0.1841	0.902815	0.0337943						bifunctional isocitrate dehydrogenase kinase/phosphatase
SSKA14_RS03930	SSKA14_1614	WP_040006977.1	0.759875	0.0443643	-0.369402	0.589545						TonB-dependent receptor
SSKA14_RS03935	SSKA14_1589	WP_008265935.1	-0.667899	0.262759	-1.25727	0.0345915						sensor domain-containing diguanylate cyclase
SSKA14_RS03940	SSKA14_1295	WP_008265669.1	0.315175	0.483179	0.46148	0.300869						cupin-like domain-containing protein
SSKA14_RS03945	SSKA14_1667	WP_040006978.1	0.673782	0.0770279	-0.609961	0.2931						TonB-dependent receptor
SSKA14_RS03950	SSKA14_2708	WP_008267086.1	0.288527	0.728322	-1.93804	0.00324482						glucose/galactose MFS transporter
SSKA14_RS03955	SSKA14_1577	WP_040006979.1	0.343727	0.494861	-0.509689	0.220646						LacI family DNA-binding transcriptional regulator
SSKA14_RS03960	SSKA14_2339	WP_008266696.1	-0.538672	0.231103	-0.15991	0.813065	GH3(124-349)	GH3+GH30+CBM11+CBM2+CBM6	GH3	Y(1-24)		beta-glucosidase
SSKA14_RS03965	SSKA14_1033	WP_008265408.1	-0.493942	0.296126	-0.423846	0.533241						hypothetical protein
SSKA14_RS03970		WP_008266970.1	-1.55362	6.05352e-07	-0.390014	0.561146						transcription termination factor Rho
SSKA14_RS03975		WP_005411275.1	-0.49072	0.17723	1.3533	0.00581532						thioredoxin
SSKA14_RS03980	SSKA14_4176	WP_040006980.1	-1.03827	0.00583541	-0.817361	0.076202						ATP-dependent RNA helicase RhlB
SSKA14_RS03985		WP_006473446.1	-0.162347	0.694196	1.5138	0.00458407						cell division ATP-binding protein FtsE
SSKA14_RS03990	SSKA14_2593	WP_008266959.1	-0.113761	0.783857	0.567059	0.160264						ABC transporter permease
SSKA14_RS03995	SSKA14_4193	WP_006473442.1	-0.0858848	0.865281	0.393304	0.428705						response regulator
SSKA14_RS04000	SSKA14_2514	WP_008266882.1	-0.140228	0.842879								uracil-DNA glycosylase
SSKA14_RS04005		WP_006473441.1	-1.13391	3.16575e-06	1.04336	0.172339						RNA polymerase sigma factor RpoH
SSKA14_RS04010	SSKA14_3775	WP_008268116.1	-0.968715	0.00577502	3.04179	4.3338e-14						type II toxin-antitoxin system RelE/ParE family toxin
SSKA14_RS04015	SSKA14_729	WP_040006981.1	-0.899711	0.00121019	2.62961	1.61179e-11						transcriptional regulator
SSKA14_RS04020	SSKA14_1940	WP_008266284.1	-1.07579	0.0551653	-1.63344	1.23252e-05						phosphoribosylamine--glycine ligase
SSKA14_RS04025	SSKA14_1813	WP_008266167.1	-1.09623	0.025957								hypothetical protein
SSKA14_RS04030	SSKA14_389	WP_008264804.1	-0.165486	0.723356	-0.73325	0.101072						bifunctional phosphoribosylaminoimidazolecarboxamide formyltransferase/IMP cyclohydrolase PurH
SSKA14_RS04035	SSKA14_3093	WP_008267457.1	0.641597	0.251487								CDP-alcohol phosphatidyltransferase family protein
SSKA14_RS04040	SSKA14_539	WP_008264941.1	0.672708	0.322304	-1.39307	0.00051529						hypothetical protein
SSKA14_RS04045	SSKA14_910	WP_008265292.1	0.887116	0.158365	-1.76364	0.00835457						ser/threonine protein phosphatase
SSKA14_RS04050	SSKA14_3185	WP_008267537.1	0.0752825	NA								hypothetical protein
SSKA14_RS04055	SSKA14_1745	WP_008266098.1	-0.228615	NA								1-acyl-sn-glycerol-3-phosphate acyltransferase
SSKA14_RS04060	SSKA14_4203	WP_008268531.1	0.0453372	NA								phosphatidate cytidylyltransferase
SSKA14_RS04065		WP_005419706.1	1.1858	0.00118094	2.24412	1.52374e-09						DNA-binding transcriptional regulator Fis
SSKA14_RS04070	SSKA14_2405	WP_008266771.1	-0.141858	0.851765	-0.607445	0.195469						DUF3426 domain-containing protein
SSKA14_RS04075	SSKA14_4414	WP_008268749.1	-1.38246	0.0145476	-0.82879	0.0527119						50S ribosomal protein L11 methyltransferase
SSKA14_RS04080	SSKA14_231	WP_008264656.1	-0.0385014	0.935805	1.31781	0.000552683						hypothetical protein
SSKA14_RS04085	SSKA14_3723	WP_040006982.1	0.77715	0.0563696	0.824517	0.078981						hypothetical protein
SSKA14_RS04090		WP_006473295.1	0.314424	0.350052	-0.586637	0.386129						acetyl-CoA carboxylase biotin carboxylase subunit
SSKA14_RS04095		WP_008265096.1	1.50806	2.44251e-08	1.26861	0.0250617						acetyl-CoA carboxylase biotin carboxyl carrier protein
SSKA14_RS04100	SSKA14_2854	WP_040009332.1	0.329669	NA								DUF1311 domain-containing protein
SSKA14_RS04105		WP_008265806.1	0.0194562	NA								type II 3-dehydroquinate dehydratase
SSKA14_RS04110	SSKA14_3293	WP_008267634.1	0.490417	NA								aromatic ring-cleaving dioxygenase
SSKA14_RS04115	SSKA14_2321	WP_008266678.1	-0.127391	0.835783	-0.595653	0.169821						isocitrate lyase/phosphoenolpyruvate mutase family protein
SSKA14_RS04120	SSKA14_1222	WP_008265599.1	-0.231187	0.742621								hypothetical protein
SSKA14_RS04125	SSKA14_4007	WP_008268334.1	0.455416	0.545348								flavodoxin family protein
SSKA14_RS04130	SSKA14_2199	WP_008266550.1	0.714436	0.0956575	-0.0215569	0.97076						TetR/AcrR family transcriptional regulator
SSKA14_RS04135	SSKA14_1637	WP_008265991.1	0.547331	0.382994								D-alanyl-D-alanine carboxypeptidase
SSKA14_RS04140	SSKA14_53	WP_040006983.1	1.43658	0.000174241	-1.2958	0.0462295						alkaline phosphatase
SSKA14_RS04145		WP_040006984.1	-0.0589191	NA								hypothetical protein
SSKA14_RS04150	SSKA14_2690	WP_040006985.1	-0.239066	0.738201								biotin transporter BioY
SSKA14_RS04155	SSKA14_4398	WP_008268732.1	0.216273	NA								phosphonoacetaldehyde hydrolase
SSKA14_RS04160	SSKA14_3214	WP_008267564.1	0.027494	NA								membrane protein
SSKA14_RS04165	SSKA14_2014	WP_008266363.1	-0.0630842	NA								TIGR03364 family FAD-dependent oxidoreductase
SSKA14_RS04170		WP_083797424.1	0.0654405	NA								phosphonate metabolism transcriptional regulator PhnF
SSKA14_RS04175	SSKA14_3229	WP_040009339.1	0.0832216	NA								phosphonate metabolism protein PhnM
SSKA14_RS04180	SSKA14_4125	WP_008268452.1	0.0228315	0.982206	-1.51376	0.117133						TonB-dependent receptor
SSKA14_RS04185	SSKA14_2028	WP_008266377.1	-0.102229	0.753561	1.97504	0.00519199						ABC transporter substrate-binding protein
SSKA14_RS04190	SSKA14_1914	WP_008266260.1	-0.203526	0.76244	-1.32378	0.0556404						carotenoid oxygenase
SSKA14_RS04195	SSKA14_4272	WP_008268607.1	0.939294	NA								DUF2141 domain-containing protein
SSKA14_RS04200	SSKA14_2760	WP_008267141.1	0.843612	0.142594	-0.796642	0.231452						two-component sensor histidine kinase
SSKA14_RS04205	SSKA14_2365	WP_040009345.1	0.365941	NA								DNA-binding response regulator
SSKA14_RS04210	SSKA14_4123	WP_008268448.1	0.667477	NA								VOC family protein
SSKA14_RS04215	SSKA14_411	WP_008264824.1	2.70915	9.94055e-15	0.885352	0.0511355						arylamine N-acetyltransferase
SSKA14_RS04220	SSKA14_1194	WP_008265568.1	1.19702	0.0216396	-2.24492	4.05891e-08						HAMP domain-containing protein
SSKA14_RS04225	SSKA14_2784	WP_008267166.1	-0.224943	NA	-3.94608	7.78498e-11						iron-uptake factor
SSKA14_RS04230	SSKA14_711	WP_008265102.1	-0.935863	0.256171								TlpA family protein disulfide reductase
SSKA14_RS04235	SSKA14_3447	WP_040006988.1	-0.368157	0.382037	-1.07665	0.0077284						cytochrome c biogenesis protein
SSKA14_RS04240	SSKA14_736	WP_008265125.1	-0.145136	0.871543								divalent-cation tolerance protein CutA
SSKA14_RS04245	SSKA14_3091	WP_008267455.1	0.31225	0.442242	0.681731	0.168528						ribonuclease
SSKA14_RS04250	SSKA14_4015	WP_006396661.1	-0.257135	0.595859	-0.329128	0.563847						molecular chaperone GroES
SSKA14_RS04255		WP_006473018.1	-1.30571	0.000593323	-2.36671	0.00254997						chaperonin GroEL
SSKA14_RS04260	SSKA14_3919	WP_008268252.1	0.327687	0.325043	1.92637	0.00303607						hypothetical protein
SSKA14_RS04265	SSKA14_4205	WP_008268533.1	0.943528	0.185759								MarR family transcriptional regulator
SSKA14_RS04270	SSKA14_2563	WP_008266930.1	0.436346	0.33898								DNA alkylation repair protein
SSKA14_RS04275	SSKA14_4051	WP_008268371.1	-0.673963	0.231399								hypothetical protein
SSKA14_RS04280	SSKA14_11	WP_008264450.1	1.24555	0.003041	1.25133	0.12788						3-deoxy-7-phosphoheptulonate synthase
SSKA14_RS04290	SSKA14_426	WP_008264836.1	-0.975744	0.191096								trimeric intracellular cation channel family protein
SSKA14_RS04295	SSKA14_911	WP_008265293.1	0.151181	0.871647								GIY-YIG nuclease family protein
SSKA14_RS04300	SSKA14_2150	WP_040006992.1	-0.39672	0.605604								nuclear transport factor 2 family protein
SSKA14_RS04305	SSKA14_362	WP_008264780.1	-0.823651	0.0133359	-0.870652	0.0837187						NAD(P)/FAD-dependent oxidoreductase
SSKA14_RS04310	SSKA14_3544	WP_005419652.1	-0.440721	0.237693	1.89122	0.0128918						NYN domain-containing protein
SSKA14_RS04315	SSKA14_1546	WP_008265895.1	-0.564534	0.0903642	1.5438	7.70096e-05						glutathione S-transferase
SSKA14_RS04320	SSKA14_4126	WP_008268453.1	0.313765	0.390056	-0.293895	0.491429						primosomal protein N'
SSKA14_RS04325	SSKA14_3908	WP_040006994.1	-1.17894	0.00023896	-0.548707	0.204235						hypothetical protein
SSKA14_RS04330	SSKA14_1875	WP_008266221.1	-0.358547	0.69086								DUF3106 domain-containing protein
SSKA14_RS04335	SSKA14_581	WP_008264976.1	-1.27684	0.0239962	-1.82197	0.00160776						MATE family efflux transporter
SSKA14_RS04340		WP_040006996.1	-0.177863	0.63827	1.21135	0.133698						signal peptide peptidase SppA
SSKA14_RS04345	SSKA14_676	WP_008265072.1	0.505881	0.167651	2.16618	0.00074634						hypothetical protein
SSKA14_RS04350	SSKA14_3022	WP_008267396.1	0.286808	0.522584	0.27051	0.603973						3-oxoacyl-ACP reductase
SSKA14_RS04355	SSKA14_3751	WP_008268095.1	-0.233892	0.602019	0.612366	0.190194						hypothetical protein
SSKA14_RS04360	SSKA14_868	WP_008265252.1	1.11367	0.00422879	0.716971	0.0855233						hypothetical protein
SSKA14_RS04365	SSKA14_2847	WP_083797299.1	1.44836	5.247e-09	1.87976	0.00188833						tRNA threonylcarbamoyladenosine biosynthesis protein RimN
SSKA14_RS04370	SSKA14_2810	WP_008267195.1	0.438944	0.207279	1.40451	0.0531705						DNA topoisomerase I
SSKA14_RS04375	SSKA14_3568	WP_008267914.1	-0.00700096	0.989958	0.579999	0.313237						RDD family protein
SSKA14_RS04380	SSKA14_483	WP_008264890.1	0.138059	0.730712	1.36209	0.0450038						DUF4339 domain-containing protein
SSKA14_RS04385	SSKA14_2003	WP_006472770.1	1.095	2.34449e-05	2.93472	9.37911e-05						hypothetical protein
SSKA14_RS04390		WP_008268052.1	0.466081	0.49822	-0.261123	0.701543						DNA-protecting protein DprA
SSKA14_RS04395	SSKA14_1720	WP_008266069.1	-0.950677	0.00680942	0.255058	0.538533	N	CBM50	CBM50	Y(1-23)		LysM peptidoglycan-binding domain-containing protein
SSKA14_RS04400	SSKA14_2729	WP_008267110.1	0.0262228	0.955744	2.09988	0.000501477						peptide deformylase
SSKA14_RS04405	SSKA14_1831	WP_008266183.1	-0.938572	0.0324137	-0.233831	0.599766						methionyl-tRNA formyltransferase
SSKA14_RS04410	SSKA14_4469	WP_008268814.1	-0.97151	0.070301	-1.0947	0.0187976						16S rRNA (cytosine(967)-C(5))-methyltransferase RsmB
SSKA14_RS04415	SSKA14_3894	WP_008268228.1	1.08019	9.46671e-05	1.00255	0.0249379	GT83(4-533)	GT83	GT83	N		glycosyltransferase family 39 protein
SSKA14_RS04420	SSKA14_471	WP_050413331.1	-0.132896	0.758883	1.45841	0.000865384						O-antigen ligase family protein
SSKA14_RS04425	SSKA14_4209	WP_008268536.1	0.572232	0.294418	-0.229646	0.701258	GT2_Glycos_transf_2(14-133)	GT2	GT2	N		glycosyltransferase family 2 protein
SSKA14_RS04430	SSKA14_1736	WP_008266086.1	0.254595	0.684087	-1.01447	0.0142478						CDP-glycerol glycerophosphotransferase
SSKA14_RS04435	SSKA14_4426	WP_008268762.1	-0.563764	NA	-2.85368	4.22626e-05						membrane protein
SSKA14_RS04440	SSKA14_4114	WP_008268436.1	-0.439033	NA								membrane protein
SSKA14_RS04445	SSKA14_978	WP_040007000.1	-0.384705	0.544348	-1.82777	0.00491716						GTP cyclohydrolase II RibA
SSKA14_RS04450	SSKA14_3118	WP_008267479.1	0.364663	0.383486	0.308074	0.461738						lauroyl acyltransferase
SSKA14_RS04455	SSKA14_1307	WP_008265680.1	-0.333705	NA								D-tyrosyl-tRNA(Tyr) deacylase
SSKA14_RS04460	SSKA14_1429	WP_008265787.1	-0.690296	0.0878744	0.269769	0.755043						RNA polymerase sigma factor RpoD
SSKA14_RS04465		WP_040007002.1	0.293168	NA								hypothetical protein
SSKA14_RS04475	SSKA14_1400	WP_008265763.1	-0.826258	0.271225								AlpA family phage regulatory protein
SSKA14_RS04480		WP_040007003.1	-0.160767	0.860139								hypothetical protein
SSKA14_RS04485		WP_040007005.1	0.251588	0.775193								hypothetical protein
SSKA14_RS04490	SSKA14_4161	WP_008268485.1	-0.496669	NA								hypothetical protein
SSKA14_RS04495		WP_040007006.1	0.0380834	0.942375	0.412783	0.403417						hypothetical protein
SSKA14_RS04500	SSKA14_2930	WP_050413333.1	0.443355	0.250892	0.413867	0.387875						DNA methyltransferase
SSKA14_RS04505		WP_040007008.1	-0.371027	0.566007								hypothetical protein
SSKA14_RS04510	SSKA14_1328	WP_008265697.1	-0.0980351	0.908606								hypothetical protein
SSKA14_RS04515	SSKA14_584	WP_008264978.1	-0.108466	0.911444								hypothetical protein
SSKA14_RS04520		WP_040007009.1	-0.0816326	0.929932								hypothetical protein
SSKA14_RS04525	SSKA14_3608	WP_008267954.1	0.119556	0.911951								hypothetical protein
SSKA14_RS04530		WP_040007011.1	-0.865233	NA								hypothetical protein
SSKA14_RS04535	SSKA14_1821	WP_008266176.1	0.0781946	0.935335								hypothetical protein
SSKA14_RS04540	SSKA14_3791	WP_008268131.1	-0.703446	0.377803								hypothetical protein
SSKA14_RS04545		WP_040007012.1	-0.324061	0.624044								DNA-binding response regulator
SSKA14_RS04550	SSKA14_941	WP_083797301.1	0.271747	0.606148								hypothetical protein
SSKA14_RS04555		WP_040007014.1	-0.38996	0.302823	0.631604	0.193075						hypothetical protein
SSKA14_RS04560		WP_040007017.1	-0.729504	0.0812595	1.29347	0.0205904						phage repressor protein
SSKA14_RS04565		WP_050413334.1	-0.724432	NA								hypothetical protein
SSKA14_RS04570		WP_008264598.1	-0.357407	0.352291	1.26717	0.0647874						hypothetical protein
SSKA14_RS04575	SSKA14_2880	WP_050413335.1	-0.349809	0.673531								hypothetical protein
SSKA14_RS04580	SSKA14_2798	WP_040007019.1	-0.185851	NA								hypothetical protein
SSKA14_RS04585		WP_040007020.1	0.472474	NA								hypothetical protein
SSKA14_RS04590	SSKA14_2058	WP_008266407.1	-0.00784362	NA								DUF1376 domain-containing protein
SSKA14_RS04595	SSKA14_1804	WP_008266159.1	-0.565896	NA								hypothetical protein
SSKA14_RS04600		WP_040007022.1	-0.0163444	NA								hypothetical protein
SSKA14_RS04605		WP_050413412.1	-0.0535366	NA								hypothetical protein
SSKA14_RS04610	SSKA14_3148	WP_008267504.1	-0.307817	NA								KilA%2C N-terminal domain protein
SSKA14_RS04615	SSKA14_2553	WP_008266921.1	0.842256	NA								HD domain-containing protein
SSKA14_RS04620	SSKA14_1380	WP_008265745.1	0.273475	NA								hypothetical protein
SSKA14_RS04625	SSKA14_660	WP_008265056.1	-0.32291	0.594634	-1.7406	0.0106132						ATP-dependent helicase
SSKA14_RS04630		WP_050413336.1	-0.659051	NA								hypothetical protein
SSKA14_RS04635		WP_040007025.1	-0.292519	0.493905	2.54153	4.45076e-11						hypothetical protein
SSKA14_RS04645	SSKA14_59	WP_008264497.1	-0.411218	0.63443			GH104(11-165)	GH104	N	N		lysozyme
SSKA14_RS04650	SSKA14_3083	WP_008267448.1	-0.582267	0.473436								hypothetical protein
SSKA14_RS04655	SSKA14_3961	WP_008268292.1	0.787406	NA								hypothetical protein
SSKA14_RS04660		WP_040007027.1	-0.861744	NA								hypothetical protein
SSKA14_RS04665	SSKA14_1294	WP_008265668.1	-0.566006	NA								DUF1441 domain-containing protein
SSKA14_RS04670	SSKA14_1538	WP_040007028.1	1.02696	0.135077	-2.33209	0.000185401						phage terminase large subunit
SSKA14_RS04675	SSKA14_4100	WP_008268422.1	-0.164825	NA								hypothetical protein
SSKA14_RS04680	SSKA14_577	WP_008264973.1	0.375534	NA								phage portal protein
SSKA14_RS04685	SSKA14_544	WP_050413337.1	-0.055856	NA								S49 family peptidase
SSKA14_RS04690	SSKA14_2023	WP_008266372.1	0.171483	0.843081								head decoration protein
SSKA14_RS04695	SSKA14_2704	WP_008267083.1	-0.0410954	0.964308								minor capsid protein E
SSKA14_RS04700	SSKA14_3781	WP_008268121.1	0.249942	NA								hypothetical protein
SSKA14_RS04705	SSKA14_332	WP_008264752.1	-0.177282	NA								hypothetical protein
SSKA14_RS04710	SSKA14_1623	WP_008265973.1	-0.162117	NA								hypothetical protein
SSKA14_RS04715	SSKA14_1843	WP_008266196.1	0.79291	NA								hypothetical protein
SSKA14_RS04720	SSKA14_4282	WP_040007033.1	0.00924337	NA								hypothetical protein
SSKA14_RS04725	SSKA14_3794	WP_008268133.1	-0.164825	NA								hypothetical protein
SSKA14_RS04730	SSKA14_183	WP_008264613.1	0.116558	0.829763	-1.46669	0.135332						phage tail tape measure protein
SSKA14_RS04735		WP_040007035.1	-0.700229	NA								hypothetical protein
SSKA14_RS04740	SSKA14_1516	WP_008265867.1	-0.189324	0.782582								DUF1833 domain-containing protein
SSKA14_RS04745	SSKA14_2693	WP_008267071.1	-0.670619	NA								hypothetical protein
SSKA14_RS04750	SSKA14_2499	WP_083797303.1	-0.5181	0.278406	-1.11925	0.246569						carbohydrate-binding protein
SSKA14_RS04755	SSKA14_3792	WP_008268132.1	-0.574735	NA								hypothetical protein
SSKA14_RS04760		WP_040007038.1	0.990187	0.131039								hypothetical protein
SSKA14_RS04765	SSKA14_3474	WP_008267816.1	0.961822	0.000873189	1.86094	0.0013154						DUF159 family protein
SSKA14_RS04770		WP_040007040.1	0.19063	0.6489	3.053	1.7203e-07						hypothetical protein
SSKA14_RS04775	SSKA14_954	WP_008265331.1	-0.503684	0.429842	0.0866279	0.892268						DNA polymerase V subunit UmuC
SSKA14_RS04780	SSKA14_525	WP_008264929.1	-0.51663	0.430542								peptidase S24
SSKA14_RS04785	SSKA14_3821	WP_050413340.1	-0.345848	0.501782	-0.54733	0.395232						hypothetical protein
SSKA14_RS04790	SSKA14_3468	WP_008267812.1	0.40848	0.561976								ATP-binding protein
SSKA14_RS04795	SSKA14_1270	WP_040007043.1	0.640242	0.0763077	3.98694	5.06801e-11						fasciclin
SSKA14_RS23270		WP_083797305.1	0.649402	0.0713604	3.6169	1.27887e-16						hypothetical protein
SSKA14_RS23275		WP_053451386.1	-0.915775	0.00715276								hypothetical protein
SSKA14_RS04800	SSKA14_3041	WP_008267413.1	-0.708091	0.0108703	1.68198	0.00334062						alpha/beta hydrolase
SSKA14_RS04805	SSKA14_788	WP_008265174.1	0.322745	0.429842	1.49573	0.000201194						AraC family transcriptional regulator
SSKA14_RS04810	SSKA14_3956	WP_040007048.1	0.308939	0.619504								DoxX family protein
SSKA14_RS04815	SSKA14_557	WP_008264957.1	0.600586	0.144332	2.07698	4.4552e-07						DNA-binding protein
SSKA14_RS04820	SSKA14_3634	WP_008267978.1	-0.473539	0.386649	1.00178	0.0274938						hypothetical protein
SSKA14_RS04825	SSKA14_1094	WP_008265466.1	0.491397	0.377214								glutathione S-transferase family protein
SSKA14_RS23280		WP_083797307.1	1.31205	1.30855e-05	2.86165	7.78498e-11						hypothetical protein
SSKA14_RS04830	SSKA14_3651	WP_008267995.1	0.613274	0.0303205	2.61767	0.00127681						DUF2383 domain-containing protein
SSKA14_RS04835	SSKA14_3970	WP_008268300.1	-1.37311	0.00281182	-2.36136	0.000331596						autotransporter domain-containing protein
SSKA14_RS04840	SSKA14_2446	WP_006472022.1	0.20398	0.678391	1.16905	0.00723382						hypothetical protein
SSKA14_RS04845	SSKA14_1264	WP_008265639.1	0.0991193	0.888721								glyoxalase
SSKA14_RS04850	SSKA14_127	WP_008264561.1	0.0249076	0.979305								TetR/AcrR family transcriptional regulator
SSKA14_RS04855	SSKA14_823	WP_008265207.1	0.226352	0.805311	-1.99951	0.00276318						MFS transporter
SSKA14_RS04860	SSKA14_2225	WP_008266579.1	1.33387	0.00771373	1.54387	0.000236122						general stress protein
SSKA14_RS04865	SSKA14_805	WP_008265190.1	-0.536	0.51501								MarR family transcriptional regulator
SSKA14_RS04870	SSKA14_3316	WP_008267655.1	0.25298	0.77827								peptidase S41
SSKA14_RS04875	SSKA14_1737	WP_040007053.1	0.560651	0.100926	0.54712	0.356612						NAD(P)-dependent oxidoreductase
SSKA14_RS04880	SSKA14_2136	WP_008266489.1	-0.381026	0.468379	-1.53579	0.000708856						methyl-accepting chemotaxis protein
SSKA14_RS04885	SSKA14_3861	WP_040007054.1	-4.26454	6.02114e-28	-3.61397	6.14274e-09						TonB-dependent receptor
SSKA14_RS23285	SSKA14_3073	WP_008267439.1	-0.177282	NA								hypothetical protein
SSKA14_RS04890	SSKA14_2822	WP_040007055.1	-2.39419	7.08969e-08	-1.08198	0.00495739	N	GT2	GT2	N		glucans biosynthesis glucosyltransferase MdoH
SSKA14_RS04895	SSKA14_4027	WP_008268349.1	-1.44193	0.0120144	-0.479293	0.358126						carboxylesterase
SSKA14_RS04900	SSKA14_408	WP_087944939.1	-1.11084	0.0371052								sensor histidine kinase
SSKA14_RS04905	SSKA14_2584	WP_008266949.1	-0.493326	0.48733	0.267685	0.643874						DNA-binding response regulator
SSKA14_RS04910	SSKA14_1998	WP_008266348.1	-0.684375	0.0294349	-0.111417	0.814449						hydroxymethylbilane synthase
SSKA14_RS04915	SSKA14_1206	WP_006471539.1	-2.00757	1.15281e-05	-0.573252	0.260502						DUF481 domain-containing protein
SSKA14_RS04920	SSKA14_2495	WP_040007058.1	-0.944707	NA								hypothetical protein
SSKA14_RS04925	SSKA14_2674	WP_008267051.1	-0.307728	0.472304	0.880326	0.184743						YafY family transcriptional regulator
SSKA14_RS04930	SSKA14_110	WP_008264544.1	-0.500347	0.146796	0.862646	0.200129						MetQ/NlpA family lipoprotein
SSKA14_RS04935		WP_008268321.1	0.626179	0.0698577	0.397343	0.513234						glycerol kinase
SSKA14_RS04940	SSKA14_1776	WP_008266132.1	0.930873	0.00121976	1.56847	0.00155734						glycerol-3-phosphate dehydrogenase
SSKA14_RS04945	SSKA14_3291	WP_008267632.1	-0.031106	0.955601	-1.19929	0.154732						membrane protein
SSKA14_RS04950	SSKA14_204	WP_083797308.1	0.763233	NA								DNA-deoxyinosine glycosylase
SSKA14_RS04955		WP_008268821.1	-0.287625	0.358922	-0.0935125	0.924448						dihydrolipoyllysine-residue acetyltransferase
SSKA14_RS04960		WP_008267618.1	-0.389087	0.274627	-1.57459	0.0454855						dihydrolipoyl dehydrogenase
SSKA14_RS04965	SSKA14_4470	WP_040007060.1	-0.641078	0.0315098	1.83557	0.0236526						hypothetical protein
SSKA14_RS04970	SSKA14_949	WP_008265326.1	-1.47718	9.11309e-05								hypothetical protein
SSKA14_RS04975	SSKA14_3114	WP_008267476.1	-1.58471	3.90251e-05	0.0669076	0.890492						F0F1 ATP synthase subunit A
SSKA14_RS04980	SSKA14_491	WP_005411133.1	-0.694707	0.0989954	-1.45459	0.0257708						F0F1 ATP synthase subunit C
SSKA14_RS04985	SSKA14_2582	WP_005419512.1	-1.486	0.000749709	-0.224084	0.709027						ATP synthase subunit B
SSKA14_RS04990	SSKA14_3742	WP_008268086.1	-1.02563	0.128362	-0.990714	0.0346042						F0F1 ATP synthase subunit delta
SSKA14_RS04995	SSKA14_2598	WP_008266965.1	-1.11313	0.00397319	-1.20358	0.12788						ATP synthase subunit alpha
SSKA14_RS05000	SSKA14_2208	WP_006471334.1	-1.64959	0.000215385	-1.87318	0.00515215						F0F1 ATP synthase subunit gamma
SSKA14_RS05005		WP_006471333.1	-1.09892	0.00034584	-2.1045	0.00808599						F0F1 ATP synthase subunit beta
SSKA14_RS05010	SSKA14_3710	WP_005411127.1	-1.29377	0.000822395	-2.19262	0.00108422						ATP synthase epsilon chain
SSKA14_RS05015	SSKA14_1803	WP_008266158.1	0.043302	0.967039								membrane protein
SSKA14_RS05020		WP_008264958.1	0.582924	0.04977	0.165002	0.821306						UDP-N-acetylglucosamine diphosphorylase/glucosamine-1-phosphate N-acetyltransferase
SSKA14_RS05025	SSKA14_2977	WP_008267358.1	-0.0439385	0.958844								N-acetyltransferase
SSKA14_RS05030	SSKA14_3161	WP_008267515.1	-0.4314	0.581391	-2.00989	0.00254381						ATP-binding protein
SSKA14_RS05035	SSKA14_1713	WP_040009373.1	-0.738921	0.149579	-0.737458	0.0797103						sigma-54-dependent Fis family transcriptional regulator
SSKA14_RS05040	SSKA14_87	WP_008264523.1	0.56761	NA								hypothetical protein
SSKA14_RS05045	SSKA14_2739	WP_008267120.1	-0.23859	NA								ABC transporter permease
SSKA14_RS05050	SSKA14_2367	WP_008266729.1	-0.55052	NA								ABC transporter ATP-binding protein
SSKA14_RS05055	SSKA14_81	WP_006471290.1	-1.00755	NA								ABC transporter ATP-binding protein
SSKA14_RS05060	SSKA14_3750	WP_008268094.1	-0.513069	NA								efflux RND transporter periplasmic adaptor subunit
SSKA14_RS05065		WP_040007066.1	-0.691694	0.0922234	-0.322158	0.643874						glutamine--fructose-6-phosphate transaminase (isomerizing)
SSKA14_RS05070	SSKA14_2072	WP_008266421.1	0.464402	0.102788	1.61244	0.0331697						CBS domain-containing protein
SSKA14_RS05075	SSKA14_966	WP_008265342.1	-0.140262	0.715836	1.31216	0.0163597						VOC family protein
SSKA14_RS05080		WP_008266289.1	-0.531145	0.111455	2.12411	0.00197394						lactoylglutathione lyase
SSKA14_RS05085	SSKA14_2018	WP_008266366.1	-0.336851	0.418719	-0.186075	0.664161						cysteine synthase
SSKA14_RS05090	SSKA14_2615	WP_006471153.1	1.29951	5.69722e-05	0.93216	0.0669835						hypothetical protein
SSKA14_RS05095	SSKA14_3623	WP_008267968.1	-0.424732	0.345242	-2.03094	9.3211e-07						oligopeptidase A
SSKA14_RS05100	SSKA14_3312	WP_040007068.1	0.960974	0.0200466	0.916902	0.0200253						KR domain-containing protein
SSKA14_RS05105	SSKA14_1122	WP_008265492.1	1.20461	2.59714e-05	1.909	0.000250358						DUF1415 domain-containing protein
SSKA14_RS05110	SSKA14_3529	WP_006471121.1	0.277192	0.376441	1.90914	0.0023577						YajQ family cyclic di-GMP-binding protein
SSKA14_RS05115	SSKA14_3859	WP_008268196.1	-0.46562	0.31391	0.159347	0.716484						EamA/RhaT family transporter
SSKA14_RS05120	SSKA14_49	WP_006471119.1	-0.0652679	0.908606	0.23543	0.617377						methionine ABC transporter ATP-binding protein
SSKA14_RS05125	SSKA14_314	WP_008264736.1	-0.260264	NA								ABC transporter permease
SSKA14_RS05130	SSKA14_739	WP_008265127.1	0.397651	0.362224	0.382931	0.588791						membrane protein
SSKA14_RS05135	SSKA14_125	WP_008264559.1	-0.0131715	0.988828								hypothetical protein
SSKA14_RS05140	SSKA14_4252	WP_040007071.1	-1.11726	0.00109814	-1.82852	0.00939166						S9 family peptidase
SSKA14_RS05145	SSKA14_369	WP_008264787.1	0.878851	0.00564217	0.723438	0.118177						pyridoxal phosphate-dependent aminotransferase
SSKA14_RS05150	SSKA14_877	WP_008265261.1	0.499463	0.105892	-0.728355	0.349459						oligopeptidase B
SSKA14_RS05155	SSKA14_3250	WP_040007073.1	0.0413061	0.967261								DUF454 domain-containing protein
SSKA14_RS05160	SSKA14_229	WP_008264654.1	-0.272366	0.541834	1.10106	0.0526187						sugar transporter
SSKA14_RS05165	SSKA14_3823	WP_008268161.1	-1.51201	2.02007e-10	0.929903	0.0778999						diaminopimelate epimerase
SSKA14_RS05170	SSKA14_4274	WP_008268609.1	-1.17524	2.60461e-06	0.789687	0.060349						DUF484 domain-containing protein
SSKA14_RS05175		WP_008265281.1	-1.08603	0.00207388	-0.545071	0.287147						tyrosine recombinase XerC
SSKA14_RS05180		WP_040009376.1	-0.783468	NA								DUF3079 domain-containing protein
SSKA14_RS05185	SSKA14_216	WP_005411093.1	-0.488863	0.262594	-1.00963	0.0245334						HslU--HslV peptidase proteolytic subunit
SSKA14_RS05190	SSKA14_526	WP_008264930.1	-0.780186	0.0574839	-2.19405	0.000119655						ATP-dependent protease ATPase subunit HslU
SSKA14_RS05195	SSKA14_477	WP_008264884.1	-0.935243	0.00989723	-0.787437	0.0902369						gfo/Idh/MocA family oxidoreductase
SSKA14_RS05200	SSKA14_1209	WP_008265584.1	-1.20154	8.86611e-05	0.567011	0.182149						TetR family transcriptional regulator
SSKA14_RS05205	SSKA14_1171	WP_008265543.1	-2.3994	6.1811e-10	-1.42868	0.00162205						efflux RND transporter periplasmic adaptor subunit
SSKA14_RS05210	SSKA14_481	WP_008264888.1	-1.55938	0.000102269	-2.55621	0.000219116						AcrB/AcrD/AcrF family protein
SSKA14_RS05215	SSKA14_2032	WP_040007075.1	-0.386644	0.503802	-3.01374	1.15855e-07						transporter
SSKA14_RS05220	SSKA14_2628	WP_008267004.1	-0.00786445	0.986896	2.20911	0.00155734						low affinity iron permease family protein
SSKA14_RS05225	SSKA14_1706	WP_008266057.1	0.580119	0.0349346	2.76926	0.000255785						hypothetical protein
SSKA14_RS05230	SSKA14_2139	WP_008266493.1	1.85771	6.05004e-08	1.87195	0.000115267						hypothetical protein
SSKA14_RS05235	SSKA14_706	WP_008265099.1	0.281293	0.684087	0.291308	0.530816						nucleoside deaminase
SSKA14_RS05240	SSKA14_3239	WP_008267586.1	0.0105376	0.984555	0.717446	0.351058						bifunctional demethylmenaquinone methyltransferase/2-methoxy-6-polyprenyl-1%2C4-benzoquinol methylase UbiE
SSKA14_RS05245	SSKA14_1725	WP_040007077.1	0.130216	0.758883	-0.0961201	0.920765						M1 family peptidase
SSKA14_RS05250	SSKA14_675	WP_008265071.1	0.688308	0.0593703	-0.118935	0.849265						hypothetical protein
SSKA14_RS05255	SSKA14_3714	WP_008268059.1	0.371756	0.551203								HAD family hydrolase
SSKA14_RS05260	SSKA14_1810	WP_008266164.1	-0.858111	0.104624	-0.472625	0.241264						carbohydrate kinase family protein
SSKA14_RS05265	SSKA14_3878	WP_005419402.1	-0.193262	0.743311	0.50381	0.347127						rod shape-determining protein
SSKA14_RS05270	SSKA14_4367	WP_008268697.1	-1.1346	0.0966494								rod shape-determining protein MreC
SSKA14_RS05275		WP_008265483.1	-0.475576	NA								rod shape-determining protein MreD
SSKA14_RS05280		WP_008268614.1	-0.412877	0.599626	-2.39162	3.34483e-06						penicillin-binding protein 2
SSKA14_RS05285	SSKA14_1916	WP_008266262.1	-0.881079	NA								rod shape-determining protein RodA
SSKA14_RS05290	SSKA14_3481	WP_040009377.1	1.12808	0.0175097								rod shape-determining protein RodA
SSKA14_RS05295		WP_040007079.1	-1.13462	3.34434e-05	0.701233	0.271351	GH103(74-373)	GH103	GH103	Y(1-48)		lytic murein transglycosylase B
SSKA14_RS05300	SSKA14_775	WP_040007081.1	-0.788754	0.00730235	0.25147	0.666988						septal ring lytic transglycosylase RlpA family protein
SSKA14_RS05305	SSKA14_451	WP_008264856.1	-0.232718	0.499055	-0.794348	0.285726						D-alanyl-D-alanine carboxypeptidase
SSKA14_RS05310	SSKA14_61	WP_040007082.1	-1.16524	0.0163009								DUF2219 domain-containing protein
SSKA14_RS05315	SSKA14_3235	WP_008267582.1	-0.525934	0.324113	-1.63849	0.000226514						peptidoglycan-binding protein
SSKA14_RS05320	SSKA14_2410	WP_005411067.1	0.515777	0.18483	2.33361	7.93965e-10						hypothetical protein
SSKA14_RS05325	SSKA14_1615	WP_008265965.1	-0.513588	0.111552	0.54007	0.209767						lipoyl(octanoyl) transferase LipB
SSKA14_RS05330		WP_008264764.1	-0.570759	0.111987	-0.313502	0.496024						lipoyl synthase
SSKA14_RS05335	SSKA14_3210	WP_008267560.1	1.22785	9.1343e-05	0.881167	0.285726						tail-specific protease
SSKA14_RS05340	SSKA14_1322	WP_008265692.1	0.290236	0.367348	2.0382	0.000285488						DUF2242 domain-containing protein
SSKA14_RS05345	SSKA14_3824	WP_040009386.1	0.505146	0.135528	1.77639	2.07257e-05						hypothetical protein
SSKA14_RS05350		WP_008264500.1	0.429733	0.134599	2.08861	0.000129394						6-phosphogluconate dehydrogenase (decarboxylating)
SSKA14_RS05355	SSKA14_4338	WP_008268671.1	1.01646	0.00706519	-0.631038	0.14077						oxidoreductase
SSKA14_RS05360	SSKA14_1960	WP_006470382.1	0.500339	0.0554525	2.60839	0.000908511						BON domain-containing protein
SSKA14_RS05365	SSKA14_410	WP_008264823.1	-0.437866	0.0809455	1.73589	0.00551431						PAS domain S-box protein
SSKA14_RS05370	SSKA14_2513	WP_005411057.1	-0.644387	0.15222	0.527361	0.273768						response regulator
SSKA14_RS05375	SSKA14_4340	WP_008268673.1	-0.828191	0.0525929	-0.417886	0.324062						hybrid sensor histidine kinase/response regulator
SSKA14_RS05380	SSKA14_1316	WP_008265687.1	0.786612	0.00310757	2.68459	6.87763e-07						20S proteasome%2C A/B subunit
SSKA14_RS05385		WP_008266032.1	-0.493982	0.482019								2-amino-4-hydroxy-6-hydroxymethyldihydropteridine diphosphokinase
SSKA14_RS05390	SSKA14_1195	WP_008265570.1	0.385669	0.268178	0.427725	0.410254						KR domain-containing protein
SSKA14_RS05395	SSKA14_2537	WP_008266905.1	1.21966	1.40436e-06	1.23371	0.00707396						SAM-dependent methyltransferase
SSKA14_RS05400	SSKA14_1288	WP_008265663.1	0.608093	0.294418								membrane protein
SSKA14_RS05405	SSKA14_2242	WP_040007085.1	-1.02541	0.0600886	-2.26155	1.2038e-07	GH20(172-520)	GH20	GH20	Y(1-30)	GlcNac PUL	beta-hexosaminidase
SSKA14_RS05410	SSKA14_4109	WP_008268431.1	-0.637168	0.188148	-3.48502	4.2408e-07					GlcNac PUL	TonB-dependent receptor
SSKA14_RS05415	SSKA14_173	WP_008264602.1	-0.12952	NA	-3.63786	2.03601e-14					GlcNac PUL	glucokinase
SSKA14_RS05420	SSKA14_2888	WP_008267272.1	0.503162	0.342233	-2.32562	9.79411e-09					GlcNac PUL	glucose/galactose MFS transporter
SSKA14_RS05425	SSKA14_413	WP_006391719.1	0.737264	0.108374	-0.10309	0.831801					GlcNac PUL	LacI family DNA-binding transcriptional regulator
SSKA14_RS05430	SSKA14_1007	WP_008265386.1	0.124107	0.874799	-1.00406	0.0257708					GlcNac PUL	SIS domain-containing protein
SSKA14_RS05435		WP_008264568.1	0.0814422	0.939101	-1.24926	0.00463285	CE9(6-377)	CE9	CE9	N	GlcNac PUL	N-acetylglucosamine-6-phosphate deacetylase
SSKA14_RS05440	SSKA14_3769	WP_008268111.1	-1.0357	NA							GlcNac PUL	DUF1624 domain-containing protein
SSKA14_RS05445	SSKA14_3008	WP_040007087.1	0.71618	0.0315098	0.588476	0.248825						autotransporter domain-containing protein
SSKA14_RS05450	SSKA14_951	WP_008265328.1	0.687133	NA								hypothetical protein
SSKA14_RS05455	SSKA14_402	WP_008264815.1	-0.0255295	0.978663								peptidase
SSKA14_RS05460	SSKA14_1425	WP_008265783.1	-0.321989	NA								hypothetical protein
SSKA14_RS05465	SSKA14_3166	WP_006470037.1	0.391554	0.276814	1.57141	0.000504479						hypothetical protein
SSKA14_RS05470		WP_040007089.1	-0.311657	0.707848								hypothetical protein
SSKA14_RS05475	SSKA14_1349	WP_040007090.1	0.0113088	0.984548	0.925193	0.0178386						multifunctional CCA addition/repair protein
SSKA14_RS05480	SSKA14_3434	WP_008267778.1	-0.405978	0.349599	1.73936	0.00153877						hypothetical protein
SSKA14_RS05485	SSKA14_3712	WP_008268057.1	-1.10223	1.2224e-05	1.0637	0.155669	GH23(487-619)	GH23	GH23	Y(1-30)		lytic murein transglycosylase
SSKA14_RS05490	SSKA14_1788	WP_040007092.1	-0.357183	0.4202	-0.532222	0.30996						biopolymer transporter ExbD
SSKA14_RS05495		WP_008267699.1	-2.1611	NA								hypothetical protein
SSKA14_RS05500	SSKA14_329	WP_008264749.1	0.0251161	0.958844	2.22872	0.00253793						TonB-dependent receptor
SSKA14_RS05505	SSKA14_2301	WP_008266656.1	-1.96229	0.000818137	-2.08367	6.05267e-08						TonB-dependent siderophore receptor
SSKA14_RS05510	SSKA14_543	WP_008264945.1	0.830752	NA								M23 family peptidase
SSKA14_RS05515	SSKA14_3236	WP_040007093.1	0.592866	NA								Lrp/AsnC family transcriptional regulator
SSKA14_RS05520	SSKA14_3207	WP_008267557.1	0.173898	0.840666								EamA family transporter
SSKA14_RS05525	SSKA14_3086	WP_032952257.1	0.395372	0.328257	1.21071	0.00467363						endonuclease
SSKA14_RS05530	SSKA14_3845	WP_008268183.1	0.187451	0.591841	0.368355	0.645978						thiol:disulfide interchange protein DsbA/DsbL
SSKA14_RS05535	SSKA14_878	WP_040007096.1	0.432438	0.399994	-0.343757	0.562071						thiol:disulfide interchange protein DsbA/DsbL
SSKA14_RS05540	SSKA14_3982	WP_008268312.1	0.35092	0.367948	0.520055	0.348658						cytochrome c4
SSKA14_RS05545	SSKA14_3705	WP_008268050.1	0.273375	0.510593	1.35124	0.0134597						YihA family ribosome biogenesis GTP-binding protein
SSKA14_RS05550	SSKA14_1767	WP_008266123.1	1.31998	8.46603e-06	0.850041	0.0299424						MBL fold metallo-hydrolase
SSKA14_RS05555	SSKA14_2710	WP_008267090.1	0.779919	0.231594								AraC family transcriptional regulator
SSKA14_RS05560	SSKA14_538	WP_008264940.1	2.14403	1.71696e-06	0.735332	0.0701983						VIT family protein
SSKA14_RS05565	SSKA14_624	WP_008265020.1	0.641515	0.0496367	1.5731	0.00178651						glutamate--cysteine ligase
SSKA14_RS05570	SSKA14_1539	WP_008265888.1	-0.0127771	0.986542	1.17488	0.0290836						NAD(P)-dependent alcohol dehydrogenase
SSKA14_RS05575	SSKA14_2643	WP_008267018.1	-0.116646	0.894909								LysR family transcriptional regulator
SSKA14_RS05580	SSKA14_2009	WP_008266359.1	-0.519246	0.197189								TetR/AcrR family transcriptional regulator
SSKA14_RS05585	SSKA14_1869	WP_008266216.1	0.461662	NA								hypothetical protein
SSKA14_RS05590	SSKA14_1043	WP_008265417.1	-0.543931	NA								glyoxalase
SSKA14_RS05595	SSKA14_1397	WP_008265760.1	0.266144	NA								alkene reductase
SSKA14_RS05600	SSKA14_1019	WP_008265395.1	-0.818726	0.174402	-1.08991	0.0395692						LysR family transcriptional regulator
SSKA14_RS05605	SSKA14_1889	WP_008266233.1	0.133041	0.752686	1.9797	7.46245e-06						metal/formaldehyde-sensitive transcriptional repressor
SSKA14_RS05610	SSKA14_4197	WP_008268525.1	0.914896	0.00623824	2.534	0.000642635						S-(hydroxymethyl)glutathione dehydrogenase/class III alcohol dehydrogenase
SSKA14_RS05615		WP_008266568.1	1.186	0.00583541	2.61711	1.04597e-05						S-formylglutathione hydrolase
SSKA14_RS05620	SSKA14_1536	WP_008265886.1	1.31991	0.000180569	1.26116	0.00612008						GGDEF domain-containing protein
SSKA14_RS05625	SSKA14_1881	WP_040007098.1	0.388505	NA								universal stress protein
SSKA14_RS05630	SSKA14_837	WP_008265221.1	0.343035	0.582025	-0.906085	0.0527426						LysR family transcriptional regulator
SSKA14_RS05635	SSKA14_1865	WP_008266214.1	-0.424855	NA	-2.78722	0.000830307						MFS transporter
SSKA14_RS05640	SSKA14_190	WP_008264620.1	-0.124429	NA								HlyD family secretion protein
SSKA14_RS05645	SSKA14_931	WP_008265312.1	0.480913	NA								RND transporter
SSKA14_RS05650	SSKA14_1330	WP_040007100.1	0.953238	0.000393136	1.66151	0.0235443						hypothetical protein
SSKA14_RS05655	SSKA14_1447	WP_008265802.1	0.226655	0.715805	1.10613	0.00928319						DegV domain-containing protein
SSKA14_RS05660	SSKA14_244	WP_008264668.1	0.133992	0.895863								2-hydroxychromene-2-carboxylate isomerase
SSKA14_RS05665	SSKA14_1930	WP_040007102.1	0.105825	0.883607	-1.80383	5.47766e-06						amidohydrolase
SSKA14_RS05670	SSKA14_2611	WP_008266981.1	0.00468709	0.995513	-1.55676	9.01866e-05						amidohydrolase
SSKA14_RS05675	SSKA14_12	WP_005414446.1	0.65162	0.159205	0.0127789	0.977239						AMP nucleosidase
SSKA14_RS05680	SSKA14_228	WP_008264653.1	0.00411215	0.995513	0.72317	0.104311						DUF924 domain-containing protein
SSKA14_RS05685		WP_008265709.1	0.139032	0.718876	0.860854	0.222479						monothiol glutaredoxin%2C Grx4 family
SSKA14_RS05690	SSKA14_1359	WP_008265727.1	0.880489	0.0165733	0.163437	0.734171						SGNH/GDSL hydrolase family protein
SSKA14_RS05695	SSKA14_1617	WP_008265967.1	0.800093	0.00333816	1.63974	0.0104866						pyridoxal phosphate-dependent aminotransferase
SSKA14_RS05700		WP_008265397.1	-0.595721	0.0676342	0.811283	0.0680603						ribosome small subunit-dependent GTPase A
SSKA14_RS05705	SSKA14_2000	WP_008266350.1	0.801023	0.0726999	0.502836	0.202556						flavohemoglobin expression-modulating QEGLA motif protein
SSKA14_RS05710	SSKA14_3566	WP_040007106.1	-0.269503	0.77827	-2.58912	4.82723e-06						TonB-dependent receptor
SSKA14_RS05715		WP_040007108.1	0.206823	0.823774								hypothetical protein
SSKA14_RS05720	SSKA14_1109	WP_008265481.1	1.20208	0.000536604	1.03707	0.0234017						hypothetical protein
SSKA14_RS05725	SSKA14_3863	WP_008268200.1	-0.099028	NA								KR domain-containing protein
SSKA14_RS05730	SSKA14_3866	WP_040009399.1	0.573698	0.376441	-1.88177	0.000108358						citrate transporter
SSKA14_RS05735	SSKA14_3828	WP_008268165.1	-0.927107	NA								porin
SSKA14_RS05740	SSKA14_3616	WP_008267961.1	0.378734	NA								DNA-binding response regulator
SSKA14_RS05745	SSKA14_4039	WP_008268360.1	-0.406756	0.618173	-1.318	0.0471241						sensor histidine kinase
SSKA14_RS05750	SSKA14_2020	WP_008266369.1	-0.903445	NA								ABC transporter substrate-binding protein
SSKA14_RS05755	SSKA14_4429	WP_008268765.1	0.165848	0.743064	0.973235	0.010543						DNA-binding response regulator
SSKA14_RS05760	SSKA14_979	WP_008265358.1	0.16871	0.694196	0.18856	0.684415						PAS domain-containing protein
SSKA14_RS05765	SSKA14_3911	WP_008268245.1	-0.211043	0.539095	0.937186	0.233134						porin
SSKA14_RS05770	SSKA14_2695	WP_008267073.1	-0.810586	0.239857	-1.25813	0.0153364						dicarboxylate/amino acid:cation symporter
SSKA14_RS05775	SSKA14_2730	WP_008267111.1	-0.520563	0.075058	-0.744464	0.353447						NADP-dependent malic enzyme
SSKA14_RS05780	SSKA14_4347	WP_040007111.1	-0.588944	NA								secretion protein
SSKA14_RS05785	SSKA14_2691	WP_008267069.1	-0.772509	0.137672	-2.62621	2.39051e-10	GH92(421-959)	GH92+CBM32	GH92	Y(1-29)		glycoside hydrolase family 92 protein
SSKA14_RS05790	SSKA14_1866	WP_005410967.1	0.615641	0.0383279	1.82578	0.0002466						zinc-finger domain-containing protein
SSKA14_RS05795	SSKA14_2541	WP_008266910.1	-0.59117	0.19293	-0.517544	0.292947	GT4(197-344)	GT4	GT4	N		glycosyl transferase
SSKA14_RS05800	SSKA14_3752	WP_040007117.1	-0.178822	0.782582	-1.46354	0.0160604						O-antigen ligase family protein
SSKA14_RS05805	SSKA14_2466	WP_040007119.1	-1.46277	NA								hypothetical protein
SSKA14_RS05810	SSKA14_594	WP_008264987.1	-0.543706	0.0934486	0.393167	0.327719						lauroyl acyltransferase
SSKA14_RS05815	SSKA14_2303	WP_008266660.1	0.93245	0.0162434	0.345441	0.399232	GT30(42-219)	GT30	GT30	N		3-deoxy-D-manno-octulosonic acid transferase
SSKA14_RS05820	SSKA14_2129	WP_008266482.1	-0.165598	0.864069								hypothetical protein
SSKA14_RS05825	SSKA14_2442	WP_008266809.1	-0.310322	0.4801	-0.0558419	0.950635						membrane protein
SSKA14_RS05830	SSKA14_2638	WP_006468193.1	-0.743066	0.0266844	0.569665	0.37132						protein-L-isoaspartate O-methyltransferase
SSKA14_RS05835	SSKA14_454	WP_008264859.1	-1.17146	1.9645e-06	1.78292	2.77091e-06						TetR/AcrR family transcriptional regulator
SSKA14_RS05840	SSKA14_1049	WP_040007124.1	-1.99476	1.1257e-10	-0.0439732	0.932974						efflux RND transporter periplasmic adaptor subunit
SSKA14_RS05845	SSKA14_1897	WP_008266241.1	-1.67732	7.59551e-05	-1.55957	0.00011356						AcrB/AcrD/AcrF family protein
SSKA14_RS05850	SSKA14_4243	WP_008268571.1	0.448512	0.416412								LysR family transcriptional regulator
SSKA14_RS05855	SSKA14_1474	WP_008265828.1	0.130435	0.895763								short chain dehydrogenase
SSKA14_RS05860		WP_008265533.1	1.17218	0.01006	1.56889	0.00777473						3-isopropylmalate dehydrogenase
SSKA14_RS05865		WP_008265904.1	1.5434	0.0157627	3.04812	1.55909e-10						3-isopropylmalate dehydratase small subunit
SSKA14_RS05870		WP_008268278.1	1.4182	0.00143304	2.58846	1.15528e-06						3-isopropylmalate dehydratase large subunit
SSKA14_RS05875	SSKA14_1731	WP_008266082.1	2.29504	0.000485285	2.6422	8.3351e-10						class I SAM-dependent methyltransferase
SSKA14_RS05880	SSKA14_3927	WP_008268260.1	3.83715	9.73486e-14	3.77963	3.55997e-08						2-isopropylmalate synthase
SSKA14_RS05885	SSKA14_3346	WP_008267685.1	3.49943	2.17155e-10	3.42832	1.20544e-10						serine/threonine dehydratase
SSKA14_RS05890		WP_040007127.1	4.20342	9.47694e-12	4.23699	2.8624e-22						acetolactate synthase
SSKA14_RS05895	SSKA14_926	WP_008265308.1	3.03052	1.73312e-13	3.57639	5.57565e-07						acetolactate synthase 2 catalytic subunit
SSKA14_RS05900	SSKA14_777	WP_008265163.1	1.9367	6.30096e-09	3.58011	2.70295e-06						ketol-acid reductoisomerase
SSKA14_RS05905		WP_008266572.1	0.244691	0.685085	-0.828276	0.0415521						gamma-glutamyltransferase
SSKA14_RS05910	SSKA14_3020	WP_008267394.1	0.2788	0.705008	0.639405	0.222209						BCCT family transporter
SSKA14_RS05915	SSKA14_3644	WP_008267989.1	-0.166339	0.730558	-0.237839	0.584016						phosphomethylpyrimidine synthase ThiC
SSKA14_RS05920	SSKA14_1455	WP_050413344.1	1.25882	0.00569077	1.14049	0.012491						Ion channel
SSKA14_RS05925	SSKA14_4261	WP_008268593.1	0.0871883	0.859075	0.274717	0.556541						transcriptional regulator
SSKA14_RS05930	SSKA14_1825	WP_006467828.1	-1.32899	0.0742975								AraC family transcriptional regulator
SSKA14_RS05935	SSKA14_348	WP_008264767.1	-1.12579	0.00223124	-3.00948	0.000133607						TonB-dependent receptor
SSKA14_RS05940	SSKA14_3048	WP_010483987.1	0.302235	0.581907								hypothetical protein
SSKA14_RS05945	SSKA14_1058	WP_008265431.1	-0.619527	0.155721	-0.291122	0.566887						response regulator
SSKA14_RS05950	SSKA14_4337	WP_005410935.1	-0.283564	0.482166	0.110956	0.883443						inorganic diphosphatase
SSKA14_RS05955	SSKA14_2181	WP_008266529.1	-0.366011	NA								hypothetical protein
SSKA14_RS05960	SSKA14_4046	WP_008268367.1	-0.5799	NA								hypothetical protein
SSKA14_RS05965	SSKA14_3269	WP_040009402.1	-0.00207598	NA								RNA polymerase sigma factor
SSKA14_RS05970	SSKA14_2070	WP_008266419.1	0.230817	NA								DUF4880 domain-containing protein
SSKA14_RS05975	SSKA14_925	WP_008265307.1	0.929089	0.158791	-1.67833	9.23834e-05						TonB-dependent receptor
SSKA14_RS05980	SSKA14_3180	WP_040007137.1	0.381268	0.329513	0.223196	0.700151						DUF2789 domain-containing protein
SSKA14_RS05985	SSKA14_3057	WP_008267425.1	0.797559	0.31594								heme oxygenase
SSKA14_RS05990	SSKA14_569	WP_008264967.1	0.62994	NA								DUF454 domain-containing protein
SSKA14_RS05995		WP_040007139.1	0.0333648	NA								tonB-system energizer ExbB
SSKA14_RS06000		WP_008265869.1	0.123168	NA								TonB system transport protein ExbD
SSKA14_RS06005	SSKA14_4389	WP_008268723.1	-0.634177	NA								energy transducer TonB
SSKA14_RS06010		WP_8266593.1	1.79781	1.26391e-13	1.35704	0.0628992						gene=hppAinference=COORDINATES: similar to AA sequence:RefSeq:WP_011038412.1
SSKA14_RS06015	SSKA14_3682	WP_008268030.1	0.25686	0.449696	0.123119	0.86929						hypothetical protein
SSKA14_RS06020	SSKA14_1473	WP_008265827.1	0.376909	NA								DUF488 domain-containing protein
SSKA14_RS06025	SSKA14_2287	WP_040007141.1	0.321195	0.65551	-0.502983	0.342095						potassium transporter Kup
SSKA14_RS06030		WP_040007143.1	0.175234	NA								hypothetical protein
SSKA14_RS06035	SSKA14_3348	WP_008267687.1	0.24974	0.602019	-0.513457	0.439076						6-phosphofructokinase
SSKA14_RS06040	SSKA14_4386	WP_008268721.1	-0.118699	0.729982	1.23347	0.0801031						adenylate kinase
SSKA14_RS06045		WP_008266496.1	0.690927	0.0275761	0.822853	0.0754947						UDP-N-acetylmuramate:L-alanyl-gamma-D-glutamyl-meso-diaminopimelate ligase
SSKA14_RS06050	SSKA14_3906	WP_008268241.1	-0.751891	0.22586								ATP-dependent protease
SSKA14_RS06055	SSKA14_1802	WP_040007145.1	-0.131354	0.715805	-0.389003	0.366486						phosphatase PAP2 family protein
SSKA14_RS06060	SSKA14_695	WP_008265091.1	-0.267887	0.563352								serine/threonine protein kinase
SSKA14_RS06065	SSKA14_1207	WP_040007147.1	-0.703427	0.193226								DUF2867 domain-containing protein
SSKA14_RS06070	SSKA14_2831	WP_008267214.1	0.902405	0.000757678	0.547126	0.526429						hypothetical protein
SSKA14_RS06075	SSKA14_3076	WP_040007149.1	0.693694	0.0160734	0.751098	0.169621						short chain dehydrogenase
SSKA14_RS06080	SSKA14_4089	WP_040007151.1	-0.644745	0.296026								DUF3829 domain-containing protein
SSKA14_RS06085	SSKA14_3577	WP_040007153.1	-0.197935	0.831728								DUF3829 domain-containing protein
SSKA14_RS06090	SSKA14_3306	WP_008267646.1	0.537418	0.258535	-0.420689	0.374272						ion transporter
SSKA14_RS06095	SSKA14_3217	WP_008267566.1	0.13175	0.730124	0.209479	0.768319						aspartate aminotransferase family protein
SSKA14_RS06100	SSKA14_3145	WP_008267502.1	0.559856	0.309467								hydrolase
SSKA14_RS06105		WP_040007155.1	0.389873	0.240711	0.551918	0.249582						azurin
SSKA14_RS06110		WP_008267215.1	0.508869	0.155332	-0.172347	0.77414						glutamate-1-semialdehyde-2%2C1-aminomutase
SSKA14_RS06115	SSKA14_136	WP_008264571.1	0.580318	0.100681	0.853998	0.0299041						thiamine phosphate synthase
SSKA14_RS06120	SSKA14_3904	WP_006467103.1	0.989552	0.169329								rubredoxin
SSKA14_RS06125	SSKA14_3772	WP_008268113.1	0.918025	0.00613069	2.85747	4.68276e-05						hypothetical protein
SSKA14_RS06130	SSKA14_2130	WP_008266483.1	0.132118	0.88999								DUF192 domain-containing protein
SSKA14_RS06135	SSKA14_2056	WP_008266405.1	-0.00570559	0.993841	0.715901	0.0876804						ribose-5-phosphate isomerase RpiA
SSKA14_RS06140	SSKA14_590	WP_008264983.1	0.553087	0.419024	0.687127	0.20077						EVE domain-containing protein
SSKA14_RS06145	SSKA14_1826	WP_008266179.1	0.156014	0.806359								5-formyltetrahydrofolate cyclo-ligase
SSKA14_RS06150	SSKA14_4270	WP_006467013.1	0.842607	0.0784852	1.4573	0.00254381						cell division protein ZapA
SSKA14_RS06155		WP_005410898.1	1.96856	5.35496e-08	1.78373	0.000181269						TIGR02449 family protein
SSKA14_RS06160	SSKA14_639	WP_008265035.1	0.200747	0.653295	1.15079	0.0053266						hypothetical protein
SSKA14_RS06165	SSKA14_151	WP_087944940.1	0.0281995	0.958844	0.138651	0.748605						Xaa-Pro aminopeptidase
SSKA14_RS06170	SSKA14_2546	WP_008266915.1	0.902796	0.00690927	0.340422	0.618529						Xaa-Pro dipeptidase
SSKA14_RS06175	SSKA14_1162	WP_008265534.1	-0.00819775	0.993841								PilZ domain-containing protein
SSKA14_RS06180	SSKA14_192	WP_008264622.1	0.749309	0.0219684	0.655332	0.271351						DUF1631 domain-containing protein
SSKA14_RS06185	SSKA14_1956	WP_087944941.1	-0.55306	0.431959	-0.667797	0.230156						YggW family oxidoreductase
SSKA14_RS06190		WP_008267199.1	0.166605	0.85101								non-canonical purine NTP pyrophosphatase%2C RdgB/HAM1 family
SSKA14_RS06195	SSKA14_2193	WP_008266541.1	0.291859	0.693419								hypothetical protein
SSKA14_RS06200	SSKA14_3157	WP_008267511.1	1.12669	0.01211	1.28775	0.000547518						ribonuclease PH
SSKA14_RS06205	SSKA14_280	WP_040007165.1	-0.479569	0.449603	-0.545763	0.227619						YicC family protein
SSKA14_RS06210	SSKA14_2791	WP_040007167.1	1.16828	8.16077e-05	1.12756	0.0701983						selenide%2C water dikinase SelD
SSKA14_RS06220		WP_008267379.1	0.425774	0.508227	-1.21376	0.0131664						selenocysteine-specific translation elongation factor
SSKA14_RS06225	SSKA14_1431	WP_008265789.1	0.398779	0.39301	0.0657535	0.88676						L-seryl-tRNA(Sec) selenium transferase
SSKA14_RS06230		WP_008268058.1	0.304945	0.479894	0.754682	0.0943371						formate dehydrogenase accessory protein FdhE
SSKA14_RS06235	SSKA14_566	WP_008264964.1	2.16346	5.10278e-07	1.11806	0.043572						formate dehydrogenase subunit gamma
SSKA14_RS06240		WP_008265598.1	2.30739	7.99382e-12	2.16933	2.57222e-07						formate dehydrogenase subunit beta
SSKA14_RS06245		WP_083797311.1	1.97418	1.77285e-11	2.45213	4.65899e-05						formate dehydrogenase-N subunit alpha
SSKA14_RS06250	SSKA14_4366	WP_040007169.1	0.744829	0.00615502	2.26452	0.00185883						sulfate ABC transporter substrate-binding protein
SSKA14_RS06255	SSKA14_1141	WP_006466566.1	-0.889584	0.174695								guanylate kinase
SSKA14_RS06260	SSKA14_3687	WP_005410877.1	-1.10245	0.0524246	2.03395	0.000105483						DNA-directed RNA polymerase subunit omega
SSKA14_RS06265	SSKA14_4256	WP_006466563.1	0.579117	0.0455957	0.648853	0.338665						bifunctional (p)ppGpp synthetase/guanosine-3'%2C5'-bis(diphosphate) 3'-pyrophosphohydrolase
SSKA14_RS06270	SSKA14_2988	WP_005410875.1	1.01022	0.0067699	0.552579	0.445831						RidA family protein
SSKA14_RS06275	SSKA14_3771	WP_008268112.1	0.411372	0.383486	-0.157127	0.731074						DNA helicase RecG
SSKA14_RS06280	SSKA14_2071	WP_040009406.1	0.138415	0.829555	-0.24765	0.734424						nucleoside hydrolase
SSKA14_RS06285	SSKA14_4455	WP_005410871.1	-0.839682	0.0796855	0.694631	0.383492						50S ribosomal protein L31 type B
SSKA14_RS06290	SSKA14_4425	WP_006466260.1	-0.72868	0.00609415	-0.196663	0.835659						citrate synthase
SSKA14_RS06295	SSKA14_488	WP_008264894.1	0.704163	0.105892	1.77684	5.71434e-06						hypothetical protein
SSKA14_RS06300	SSKA14_1086	WP_008265457.1	-0.653263	0.211001								hypothetical protein
SSKA14_RS06305	SSKA14_293	WP_040007177.1	-0.345703	NA	-4.04343	8.01974e-05						usher protein
SSKA14_RS06310	SSKA14_637	WP_008265033.1	0.277549	0.758883								hypothetical protein
SSKA14_RS06315	SSKA14_2848	WP_008267231.1	-0.00370926	NA								fimbrial protein
SSKA14_RS22970	SSKA14_1931	WP_008266277.1	-0.19307	0.648187	0.140572	0.813632						hemagglutinin family protein
SSKA14_RS22975	SSKA14_3119	WP_083797312.1	0.23642	0.59237	0.440278	0.411457						hypothetical protein
SSKA14_RS06325	SSKA14_2864	WP_008267247.1	-0.472298	0.552492								hypothetical protein
SSKA14_RS06330	SSKA14_859	WP_008265244.1	0.583718	0.0657985	2.23427	0.0026622						hypothetical protein
SSKA14_RS06335	SSKA14_929	WP_008265311.1	-0.849402	0.00799861	-0.989139	0.0258209	GT51(58-235)	GT51	GT51	N		penicillin-binding protein 1A
SSKA14_RS06340	SSKA14_1646	WP_005410860.1	-1.92904	1.64796e-10	1.40604	0.000323868						pilus assembly protein PilM
SSKA14_RS06345	SSKA14_3979	WP_008268309.1	-1.49782	1.5829e-05	0.558179	0.165471						fimbrial protein
SSKA14_RS06350	SSKA14_4436	WP_008268772.1	-1.51323	0.000284895	-0.22241	0.665413						fimbrial protein
SSKA14_RS06355	SSKA14_2590	WP_006465989.1	-0.964422	0.0440901	-0.352956	0.46669						fimbrial protein
SSKA14_RS06360	SSKA14_1300	WP_040007182.1	-0.999782	0.00859907	-1.63411	0.000806199						type IV pilus secretin PilQ
SSKA14_RS06365	SSKA14_4306	WP_008268638.1	0.363526	0.231804	1.00969	0.122414						MoxR family ATPase
SSKA14_RS06370	SSKA14_220	WP_040007184.1	-0.21354	0.695487	-0.172203	0.754711						DUF58 domain-containing protein
SSKA14_RS06375	SSKA14_1795	WP_008266151.1	-0.51417	0.4597								DUF4381 domain-containing protein
SSKA14_RS06380	SSKA14_4307	WP_008268639.1	-0.245101	0.684087								VWA domain-containing protein
SSKA14_RS06385	SSKA14_307	WP_040007185.1	-1.18682	0.00471614	-1.30904	0.00448197						VWA domain-containing protein
SSKA14_RS06390	SSKA14_540	WP_040007186.1	-0.938161	0.0433093	-1.8375	3.94498e-05						membrane protein
SSKA14_RS06395	SSKA14_3398	WP_006465816.1	-0.199808	0.688127	-0.0604608	0.906959						dicarboxylate/amino acid:cation symporter
SSKA14_RS06400		WP_008265623.1	-0.0185579	0.967261	0.172957	0.849871						transketolase
SSKA14_RS06405		WP_006465761.1	-0.799409	0.00497523								addiction module antidote protein%2C HigA family
SSKA14_RS06410	SSKA14_4079	WP_008268401.1	0.486084	0.0725172	1.079	0.0427567						acetyl-CoA hydrolase
SSKA14_RS06415	SSKA14_3361	WP_008267700.1	1.21463	3.03795e-05	1.84452	9.14433e-05						flavin reductase family protein
SSKA14_RS06420	SSKA14_1634	WP_008265988.1	0.443435	0.415745								transcriptional regulator
SSKA14_RS06425	SSKA14_4286	WP_008268621.1	0.799397	0.0430352	-0.940975	0.0208799						peptidase
SSKA14_RS06430	SSKA14_2956	WP_008267339.1	0.627425	0.349909								hypothetical protein
SSKA14_RS06435	SSKA14_351	WP_008264769.1	0.194672	0.580644	0.96154	0.0329648						MBL fold metallo-hydrolase
SSKA14_RS06440	SSKA14_1983	WP_040007187.1	0.496228	0.192677	0.685534	0.0928494						endonuclease
SSKA14_RS06445	SSKA14_4364	WP_006465709.1	-0.614756	0.144216	-1.49656	0.0278848						OmpW family protein
SSKA14_RS06450		WP_005414333.1	-0.566418	0.0709824	-0.0100453	0.991389						type I glyceraldehyde-3-phosphate dehydrogenase
SSKA14_RS06455	SSKA14_3280	WP_008267623.1	0.141045	0.806426	-1.4156	0.000451235						DUF2339 domain-containing protein
SSKA14_RS06460	SSKA14_1231	WP_008265607.1	-0.462019	0.368934	-1.10288	0.0140916						DUF3999 domain-containing protein
SSKA14_RS06465		WP_008264673.1	0.333463	0.362162	0.381718	0.574475						phosphoglycerate kinase
SSKA14_RS06470	SSKA14_4422	WP_008268758.1	-0.135881	0.819394	-0.683408	0.162278						haloacid dehalogenase
SSKA14_RS06475		WP_008265283.1	-0.162849	0.782582	-0.234708	0.656748						pyruvate kinase
SSKA14_RS06480	SSKA14_3445	WP_006465625.1	-0.403261	0.333548	0.676083	0.426115						fructose-bisphosphate aldolase class I
SSKA14_RS06485	SSKA14_462	WP_008264866.1	-0.592835	0.177311	-1.14659	0.0067038						hypothetical protein
SSKA14_RS06490	SSKA14_4155	WP_008268481.1	-0.086667	0.790144	1.40834	0.0756402						O-acetyl-ADP-ribose deacetylase
SSKA14_RS06495		WP_008266373.1	1.49237	0.000140234	0.808692	0.288513						cysteine synthase A
SSKA14_RS06500	SSKA14_2337	WP_006465618.1	0.59062	0.131477	2.31539	9.42641e-08						LysR family transcriptional regulator
SSKA14_RS06505	SSKA14_799	WP_040007188.1	0.731946	0.106681								DUF2946 domain-containing protein
SSKA14_RS06510	SSKA14_621	WP_040007189.1	-0.197102	0.722579	-1.39171	0.00210834						TonB-dependent copper receptor
SSKA14_RS06515	SSKA14_2978	WP_008267359.1	-1.02154	NA								MexH family multidrug efflux RND transporter periplasmic adaptor subunit
SSKA14_RS06520	SSKA14_4402	WP_008268736.1	0.283723	0.717511	-2.65187	5.38825e-11						AcrB/AcrD/AcrF family protein
SSKA14_RS06525	SSKA14_3133	WP_008267490.1	-0.508384	NA								N-acetyltransferase
SSKA14_RS06530	SSKA14_830	WP_008265214.1	-0.00619145	0.992383	-0.68287	0.128625						alanine:cation symporter family protein
SSKA14_RS06535		WP_040007190.1	-0.247525	0.746465	-1.24207	0.0119156						rRNA methyltransferase
SSKA14_RS06550	SSKA14_2886	WP_008267269.1	0.284521	0.723356								alanine:cation symporter family protein
SSKA14_RS06555	SSKA14_3472	WP_004154383.1	0.610198	0.0812595	0.494518	0.496024						peptidase M28 family protein
SSKA14_RS06560	SSKA14_4141	WP_004154386.1	0.171533	0.748713	0.584208	0.404093						large-conductance mechanosensitive channel protein MscL
SSKA14_RS06565	SSKA14_3130	WP_006387611.1	0.227427	0.599797	0.858382	0.0890595						FAA hydrolase family protein
SSKA14_RS06570	SSKA14_2317	WP_008266673.1	-0.311812	0.350052	0.238372	0.701543						hypothetical protein
SSKA14_RS06575	SSKA14_973	WP_008265352.1	-0.106831	0.824589								Rieske (2Fe-2S) protein
SSKA14_RS06580	SSKA14_1599	WP_008265947.1	0.692484	0.105444	0.446048	0.303032						SLC13 family permease
SSKA14_RS06585	SSKA14_3995	WP_008268324.1	0.830559	0.010065	1.72368	2.58682e-05						tRNA (guanosine(46)-N7)-methyltransferase TrmB
SSKA14_RS06590	SSKA14_710	WP_008265101.1	1.02331	7.3135e-05	1.97474	0.001209						thiazole synthase
SSKA14_RS06595	SSKA14_683	WP_008265079.1	0.244967	NA								sulfur carrier protein ThiS
SSKA14_RS06600	SSKA14_520	WP_008264925.1	0.162789	0.694196	-0.146592	0.876065						autotransporter domain-containing esterase
SSKA14_RS06610	SSKA14_55	WP_008264493.1	0.546163	0.0945883	0.319105	0.511764						DUF4102 domain-containing protein
SSKA14_RS06615	SSKA14_1266	WP_008265643.1	-0.419394	0.619436								hypothetical protein
SSKA14_RS06620	SSKA14_763	WP_014603611.1	-0.560855	NA								AlpA family transcriptional regulator
SSKA14_RS06625	SSKA14_3784	WP_008268124.1	-0.284402	NA								ParA family protein
SSKA14_RS06630	SSKA14_4168	WP_008268494.1	-0.294826	NA								hypothetical protein
SSKA14_RS06635	SSKA14_316	WP_014603610.1	-0.0401156	0.97041	-2.16	0.00707396						transcriptional regulator
SSKA14_RS06640	SSKA14_3115	WP_008267477.1	-0.122169	NA								DUF2857 domain-containing protein
SSKA14_RS06645	SSKA14_2288	WP_033940508.1	0.17932	0.80045								hypothetical protein
SSKA14_RS06650	SSKA14_3176	WP_008267528.1	-0.178899	NA								TIGR03761 family integrating conjugative element protein
SSKA14_RS06655	SSKA14_3921	WP_008268255.1	-0.634177	NA								DUF3158 domain-containing protein
SSKA14_RS06660	SSKA14_2815	WP_008267200.1	0.132604	NA								single-stranded DNA-binding protein
SSKA14_RS06665	SSKA14_1603	WP_008265951.1	-0.192366	0.777878	-2.6815	0.000141981						DNA topoisomerase III
SSKA14_RS06670		WP_008265051.1	0.196281	NA								hypothetical protein
SSKA14_RS06680	SSKA14_3610	WP_008267955.1	-0.244184	NA								hypothetical protein
SSKA14_RS06685	SSKA14_474	WP_008264880.1	-0.0836753	0.925457								hypothetical protein
SSKA14_RS06690	SSKA14_3108	WP_008267470.1	-0.326324	NA								hypothetical protein
SSKA14_RS06695	SSKA14_2954	WP_033940514.1	0.431922	NA								GTPase
SSKA14_RS06700	SSKA14_4216	WP_008268542.1	0.0901368	NA								DUF3577 domain-containing protein
SSKA14_RS06705	SSKA14_4439	WP_008268776.1	-0.636857	NA								DUF3275 domain-containing protein
SSKA14_RS06710	SSKA14_1410	WP_008265771.1	0.505891	NA								hypothetical protein
SSKA14_RS06715	SSKA14_4346	WP_008268678.1	0.152326	NA								hypothetical protein
SSKA14_RS06720	SSKA14_4081	WP_033940515.1	0.558553	NA								class I SAM-dependent methyltransferase
SSKA14_RS06725	SSKA14_619	WP_008265015.1	0.186745	NA								hypothetical protein
SSKA14_RS06730	SSKA14_1695	WP_008266046.1	-0.0598145	NA								hypothetical protein
SSKA14_RS06735	SSKA14_419	WP_014603605.1	0.205612	0.825982	-2.50889	0.000757386						DEAD/DEAH box helicase
SSKA14_RS06740	SSKA14_2064	WP_014603604.1	0.161481	NA								hypothetical protein
SSKA14_RS06745	SSKA14_804	WP_033940516.1	0.0501964	NA								hypothetical protein
SSKA14_RS06750	SSKA14_1686	WP_014603602.1	-0.164825	NA								TIGR03759 family integrating conjugative element protein
SSKA14_RS06755	SSKA14_2895	WP_014603601.1	0.231151	NA			N	GH23	GH23	Y(1-32)		lytic transglycosylase
SSKA14_RS06760	SSKA14_2170	WP_008266518.1	0.0501964	NA								integrating conjugative element protein
SSKA14_RS06765		WP_033940518.1	-0.640501	NA	-3.07871	9.97187e-05						conjugative coupling factor TraD%2C PFGI-1 class
SSKA14_RS06770	SSKA14_3102	WP_008267465.1	0.171536	NA								TIGR03747 family integrating conjugative element membrane protein
SSKA14_RS06775	SSKA14_2531	WP_008266900.1	-0.164825	NA								plasmid conserved hypothetical protein%2C RAQPRD family
SSKA14_RS06785	SSKA14_2740	WP_022579862.1	0.181349	NA								TIGR03745 family integrating conjugative element membrane protein
SSKA14_RS06790	SSKA14_3451	WP_033940520.1	0.217005	NA								TIGR03750 family conjugal transfer protein
SSKA14_RS06795	SSKA14_3493	WP_008267835.1	0.121785	NA								TIGR03746 family integrating conjugative element protein
SSKA14_RS06800	SSKA14_734	WP_033940524.1	0.14093	NA								TIGR03749 family integrating conjugative element protein
SSKA14_RS06805	SSKA14_1158	WP_014603598.1	-0.177282	NA								TIGR03752 family integrating conjugative element protein
SSKA14_RS06810	SSKA14_1252	WP_008265628.1	0.411266	0.603187								TIGR03751 family conjugal transfer lipoprotein
SSKA14_RS06815	SSKA14_753	WP_008265140.1	-0.00822487	0.992878	-1.74823	0.0529711						conjugative transfer ATPase
SSKA14_RS06820	SSKA14_3686	WP_014596091.1	0.604037	NA								DSBA oxidoreductase
SSKA14_RS06825		WP_012205990.1	-0.350574	NA								DNA repair protein RadC
SSKA14_RS06830	SSKA14_1682	WP_008266034.1	0.0699586	NA								TIGR03757 family integrating conjugative element protein
SSKA14_RS06835	SSKA14_1696	WP_012205991.1	0.165336	NA								TIGR03756 family integrating conjugative element protein
SSKA14_RS06840	SSKA14_2075	WP_008266424.1	-0.242761	NA								integrating conjugative element protein
SSKA14_RS06850	SSKA14_1854	WP_008266205.1	-0.00104115	NA	-1.11567	0.152664						conjugal transfer protein TraG
SSKA14_RS06855	SSKA14_289	WP_008264713.1	-0.464881	0.15912	1.98201	1.96184e-07						DUF3742 domain-containing protein
SSKA14_RS06860	SSKA14_2893	WP_008267277.1	-0.610143	0.0375187	2.40652	1.02102e-05						type II toxin-antitoxin system YhaV family toxin
SSKA14_RS06865	SSKA14_1198	WP_008265574.1	-0.526995	0.0390637	1.27055	0.0542462						AbrB/MazE/SpoVT family DNA-binding domain-containing protein
SSKA14_RS06870	SSKA14_496	WP_008264901.1	1.02428	0.142861	-1.09157	0.121129						relaxase
SSKA14_RS06875	SSKA14_2971	WP_008267353.1	-0.568376	0.250463	-1.2281	0.0260795						DNA-binding protein
SSKA14_RS06880	SSKA14_1217	WP_008265595.1	-0.22034	0.665212	-0.735608	0.11298						chromosome segregation ATPase
SSKA14_RS06885	SSKA14_2542	WP_008266911.1	0.00556552	0.993841	-1.1771	0.0975707						hypothetical protein
SSKA14_RS06890	SSKA14_2525	WP_008266894.1	-0.61064	0.23634	-1.81568	0.000709948						ATPase AAA
SSKA14_RS06895	SSKA14_235	WP_014603592.1	0.298666	0.68403								serine/threonine protein kinase
SSKA14_RS06900		WP_023124773.1	-0.996483	NA								protein phosphatase 2C domain-containing protein
SSKA14_RS06905		WP_023124774.1	-0.927506	NA								hypothetical protein
SSKA14_RS06910	SSKA14_1817	WP_008266170.1	0.741291	0.308072								DUF1887 domain-containing protein
SSKA14_RS06915	SSKA14_3914	WP_008268248.1	0.0667154	0.919599	-0.912267	0.0385745						DUF87 domain-containing protein
SSKA14_RS06920		WP_012206004.1	0.648777	NA								hypothetical protein
SSKA14_RS23305		WP_033940875.1	-0.383922	0.63827								hypothetical protein
SSKA14_RS06925	SSKA14_4411	WP_040007204.1	-0.0186983	0.981867								hypothetical protein
SSKA14_RS06930		WP_012206006.1	-0.979204	0.215256								hypothetical protein
SSKA14_RS06935		WP_012206007.1	0.556703	0.2792								VWA domain-containing protein
SSKA14_RS06940	SSKA14_2222	WP_008266576.1	0.0104856	0.986896	-1.21685	0.0281456						type III restriction endonuclease subunit R
SSKA14_RS06945	SSKA14_3804	WP_033940889.1	0.53357	0.126952	0.324718	0.561255						site-specific DNA-methyltransferase
SSKA14_RS06950	SSKA14_4433	WP_014603588.1	0.760072	0.201329								DUF4391 domain-containing protein
SSKA14_RS06955	SSKA14_1709	WP_008266060.1	1.49321	0.000122048	0.476248	0.284045						DUF262 domain-containing protein
SSKA14_RS06960	SSKA14_357	WP_014603587.1	1.35831	0.000180569	1.55152	0.00515326						helicase
SSKA14_RS06965	SSKA14_2896	WP_008267281.1	0.787328	0.0139416	2.64064	6.69933e-07						WYL domain-containing protein
SSKA14_RS06970	SSKA14_4342	WP_008268675.1	0.851344	0.0148992	1.85374	4.31597e-06						LysR family transcriptional regulator
SSKA14_RS06975		WP_033940882.1	0.721247	0.110236								XRE family transcriptional regulator
SSKA14_RS06980		WP_033940883.1	0.173898	0.779948								LysR family transcriptional regulator
SSKA14_RS06985	SSKA14_1811	WP_040007209.1	-0.420042	0.316094	0.30932	0.528484						hypothetical protein
SSKA14_RS06990		WP_040007211.1	0.848532	0.0106187	0.310956	0.594491						hypothetical protein
SSKA14_RS06995	SSKA14_2210	WP_005410807.1	-0.481805	0.392998	-0.323272	0.567496						30S ribosomal protein S6--L-glutamate ligase
SSKA14_RS07000	SSKA14_3089	WP_008267453.1	-0.307412	0.667358	-0.372214	0.433823						hypothetical protein
SSKA14_RS07005	SSKA14_4378	WP_040007214.1	1.08239	0.00674722	0.70825	0.167907						hypothetical protein
SSKA14_RS07010	SSKA14_942	WP_005410804.1	0.28863	0.348301	1.42262	0.0357279						DNA-binding response regulator
SSKA14_RS07015	SSKA14_4468	WP_040007217.1	-1.07921	0.00782846	-0.281072	0.554804						sensor histidine kinase
SSKA14_RS07020	SSKA14_2632	WP_008267008.1	-0.974551	NA								hypothetical protein
SSKA14_RS07025	SSKA14_124	WP_050413347.1	0.341962	0.563891	-2.06774	0.000197496						type VI secretion system tip protein VgrG
SSKA14_RS22985	SSKA14_759	WP_050413348.1	-0.0125382	NA								DUF4123 domain-containing protein
SSKA14_RS22990		WP_050413349.1	-0.748414	NA								DUF3304 domain-containing protein
SSKA14_RS22995		WP_083797315.1	-0.227004	0.782582								DUF3304 domain-containing protein
SSKA14_RS07045	SSKA14_2776	WP_083797316.1	-0.209793	0.614121	-0.198169	0.728894						DUF2235 domain-containing protein
SSKA14_RS23310	SSKA14_3554	WP_008267903.1	-0.294826	NA								hypothetical protein
SSKA14_RS07055	SSKA14_1655	WP_008266008.1	-0.437417	0.581642								dephospho-CoA kinase
SSKA14_RS07060	SSKA14_4486	WP_008268831.1	-0.310212	0.404448	0.0277556	0.959134						prepilin peptidase
SSKA14_RS07065	SSKA14_2506	WP_040007221.1	-0.178301	0.682049	0.54766	0.248825						type II secretion system F family protein
SSKA14_RS07070	SSKA14_3721	WP_008268066.1	-0.369644	0.267287	-0.222331	0.783697						prepilin-type cleavage/methylation domain-containing protein
SSKA14_RS07075	SSKA14_772	WP_008265158.1	-1.49691	0.00314869								prepilin-type cleavage/methylation domain-containing protein
SSKA14_RS07080		WP_040007223.1	0.599076	0.0890378	0.597426	0.317642						type IV-A pilus assembly ATPase PilB
SSKA14_RS07085	SSKA14_663	WP_008265059.1	-0.174831	0.778861	-0.48118	0.244952						sigma-54-dependent Fis family transcriptional regulator
SSKA14_RS07090	SSKA14_3320	WP_008267659.1	-0.19182	0.691089	-0.83161	0.153673						PAS domain-containing protein
SSKA14_RS07095	SSKA14_3591	WP_004154430.1	-0.345867	0.278734	-1.034	0.206617						succinyl-CoA ligase subunit beta
SSKA14_RS07100	SSKA14_2928	WP_005410793.1	-0.847541	0.00636483	-1.91228	0.0168073						succinate--CoA ligase subunit alpha
SSKA14_RS07105	SSKA14_200	WP_008264628.1	-0.0322548	0.934297	0.723836	0.285431						NAD+ synthase
SSKA14_RS07110	SSKA14_4419	WP_004154436.1	0.646078	0.0632681	0.91595	0.169337						outer membrane protein assembly factor BamD
SSKA14_RS07115	SSKA14_3132	WP_008267489.1	1.20833	0.000456384	1.16203	0.0055092						23S rRNA pseudouridine(1911/1915/1917) synthase RluD
SSKA14_RS07120	SSKA14_2220	WP_008266573.1	1.47517	0.00123359	0.536286	0.256335						multi-copper polyphenol oxidoreductase
SSKA14_RS07125	SSKA14_3647	WP_008267991.1	0.562761	NA								DUF4166 domain-containing protein
SSKA14_RS07130	SSKA14_972	WP_008265349.1	-0.228673	0.794481								thiol-disulfide oxidoreductase DCC family protein
SSKA14_RS23000	SSKA14_1485	WP_008265838.1	-0.786834	0.236048								OmpA domain protein
SSKA14_RS07140		WP_040007228.1	1.09595	0.00394654	2.40479	2.49052e-06	GT20(3-453)	GT20	GT20	N		alpha%2Calpha-trehalose-phosphate synthase (UDP-forming)
SSKA14_RS07145	SSKA14_4266	WP_040009428.1	0.310195	0.457445	2.41345	0.000435454	GH15(220-582)	GH15	GH15	N		glycoside hydrolase family 15 protein
SSKA14_RS07150		WP_004154453.1	-0.163298	0.68713	2.77319	1.46376e-06						trehalose-phosphatase
SSKA14_RS07155	SSKA14_1119	WP_008265489.1	-1.28046	1.80491e-06	1.6644	0.00470711						TonB-dependent receptor
SSKA14_RS07160	SSKA14_1191	WP_008265564.1	-0.24896	0.533542	1.13962	0.00543735						DUF3574 domain-containing protein
SSKA14_RS07165	SSKA14_4054	WP_040009431.1	-0.424833	0.308095	-0.20896	0.66249						hypothetical protein
SSKA14_RS07170	SSKA14_2079	WP_040007231.1	2.20744	1.01802e-09	2.31589	0.00348865						pyruvate oxidase
SSKA14_RS07175	SSKA14_3225	WP_008267572.1	0.219301	0.763244	-1.41077	0.000726808						hypothetical protein (Xanthine/Uracil family permease)
SSKA14_RS07180	SSKA14_891	WP_008265275.1	1.30102	0.00430047	2.93088	3.14982e-08						glutathione S-transferase
SSKA14_RS07185	SSKA14_2453	WP_008266821.1	1.05879	0.00489104	0.808512	0.143851						DUF3014 domain-containing protein
SSKA14_RS07190	SSKA14_933	WP_008265314.1	0.530236	0.0432267	0.956673	0.165419						hypothetical protein
SSKA14_RS07195	SSKA14_602	WP_008264995.1	-0.806351	NA								cytochrome-c peroxidase
SSKA14_RS07200	SSKA14_3522	WP_083797318.1	-0.129752	0.842218	-1.17219	0.19507						TonB-dependent receptor
SSKA14_RS07205	SSKA14_2958	WP_008267341.1	-0.66396	0.377988								DUF4880 domain-containing protein
SSKA14_RS07210	SSKA14_3125	WP_008267485.1	-1.81689	0.000234276								RNA polymerase sigma factor
SSKA14_RS07215		WP_040007235.1	0.288793	0.40296	0.773511	0.332199						ATP-dependent chaperone ClpB
SSKA14_RS07220	SSKA14_836	WP_008265220.1	-0.885527	NA								MipA/OmpV family protein
SSKA14_RS07225	SSKA14_2158	WP_040007237.1	-1.26357	NA								two-component sensor histidine kinase
SSKA14_RS07230	SSKA14_4415	WP_008268750.1	-1.05716	0.188148								DNA-binding response regulator
SSKA14_RS07235	SSKA14_1160	WP_008265532.1	0.672499	0.281073	0.739342	0.0570804						aminotransferase class V-fold PLP-dependent enzyme
SSKA14_RS07240	SSKA14_1721	WP_008266070.1	0.342374	0.248759	0.632416	0.312829						Kef family K(+) transporter
SSKA14_RS07245	SSKA14_1790	WP_008266146.1	0.782459	0.0161399	1.79383	0.0143997						TonB-dependent receptor
SSKA14_RS07250	SSKA14_647	WP_008265043.1	-1.39663	0.00121976	-0.648441	0.0888448						ABC transporter ATP-binding protein
SSKA14_RS07255		WP_040007240.1	0.165858	NA								hypothetical protein
SSKA14_RS07260	SSKA14_1876	WP_008266222.1	0.686777	0.0878659	1.73069	1.78238e-05						LysR family transcriptional regulator
SSKA14_RS07265	SSKA14_466	WP_008264870.1	0.966775	0.147107								L2 family class A beta-lactamase
SSKA14_RS07270	SSKA14_77	WP_006438475.1	-0.305448	0.731202								cation:proton antiporter
SSKA14_RS07275	SSKA14_564	WP_008264963.1	-0.634375	0.318233	-1.70959	0.00193281						membrane protein
SSKA14_RS07280	SSKA14_1499	WP_008265852.1	0.795992	0.00519395	1.33844	0.0251172						hypothetical protein
SSKA14_RS07285	SSKA14_180	WP_008264610.1	0.020874	0.976532	1.48181	6.22515e-05						DUF3011 domain-containing protein
SSKA14_RS07290	SSKA14_3607	WP_008267953.1	0.10663	0.801237	-0.854031	0.17985						aspartate--tRNA ligase
SSKA14_RS07295	SSKA14_1643	WP_006438575.1	-0.501902	0.439929	-0.167232	0.756245						hypothetical protein
SSKA14_RS07300	SSKA14_4357	WP_006438577.1	0.47337	0.309266	0.724443	0.136614						N-acetyltransferase
SSKA14_RS07305	SSKA14_1611	WP_040007243.1	1.10025	0.000171014	1.84646	1.51016e-06						alpha/beta hydrolase
SSKA14_RS07310	SSKA14_3953	WP_008268284.1	0.870118	0.0101385	1.36945	0.0477748						YebC/PmpR family DNA-binding transcriptional regulator
SSKA14_RS07315	SSKA14_3803	WP_008268142.1	0.803649	0.118958	0.743196	0.104942						crossover junction endodeoxyribonuclease RuvC
SSKA14_RS07320	SSKA14_1964	WP_005410756.1	0.789242	0.0557927	1.96218	2.14799e-07						Holliday junction branch migration protein RuvA
SSKA14_RS07325	SSKA14_2925	WP_040007246.1	0.328282	0.395463	0.269835	0.554239						potassium transporter Kup
SSKA14_RS07330	SSKA14_179	WP_008264609.1	0.0375467	0.944399	1.28129	0.0251172						Holliday junction branch migration DNA helicase RuvB
SSKA14_RS07335		WP_040007248.1	-0.101456	0.82971	1.92348	1.45421e-06						tol-pal system-associated acyl-CoA thioesterase
SSKA14_RS07340		WP_006438802.1	-0.189456	0.628574	1.20912	0.0164898						protein TolQ
SSKA14_RS07345		WP_008265776.1	-0.488117	0.340051								protein TolR
SSKA14_RS07350		WP_008265537.1	-1.2796	0.00241181	-0.0769939	0.886578						cell envelope integrity protein TolA
SSKA14_RS07355		WP_008264903.1	-0.429457	0.244953	1.07191	0.155756						Tol-Pal system beta propeller repeat protein TolB
SSKA14_RS07360		WP_005410748.1	-0.117701	0.717529	0.671714	0.432469						peptidoglycan-associated lipoprotein Pal
SSKA14_RS07365		WP_008266258.1	-0.512908	0.13381	1.69024	0.0067873						tol-pal system protein YbgF
SSKA14_RS07370	SSKA14_2699	WP_008267078.1	0.030531	0.976643								7-carboxy-7-deazaguanine synthase QueE
SSKA14_RS07375		WP_008265318.1	-0.280906	0.654679	0.821631	0.072062						7-cyano-7-deazaguanine synthase QueC
SSKA14_RS07380	SSKA14_2509	WP_008266878.1	-1.21755	0.0505156								hypothetical protein
SSKA14_RS07390	SSKA14_2065	WP_008266414.1	0.193416	0.808341								hypothetical protein
SSKA14_RS23315	SSKA14_3205	WP_008267555.1	-0.950694	NA								hypothetical protein
SSKA14_RS07405	SSKA14_2866	WP_040009434.1	-0.435527	0.483967	-0.0618175	0.906959						alpha/beta hydrolase
SSKA14_RS07410	SSKA14_3292	WP_008267633.1	-1.24524	0.00883018	1.27237	0.00689821						response regulator
SSKA14_RS07415	SSKA14_256	WP_008264680.1	-0.194946	NA								CPBP family intramembrane metalloprotease
SSKA14_RS07420	SSKA14_2706	WP_008267085.1	1.255	5.74065e-05	1.67909	0.000420705						hypothetical protein
SSKA14_RS07425	SSKA14_4466	WP_008268809.1	-0.672032	NA								N-acetyltransferase
SSKA14_RS07430	SSKA14_4297	WP_008268630.1	-0.0238162	0.984492	1.06891	0.0142363						copper resistance protein B
SSKA14_RS07435	SSKA14_684	WP_040007251.1	-0.614901	0.276814	1.75778	0.000121444						copper resistance system multicopper oxidase
SSKA14_RS07440	SSKA14_3212	WP_040007253.1	0.297587	0.457445	1.73984	0.000338433						hypothetical protein
SSKA14_RS07445		WP_008267198.1	-0.375852	0.319272	-0.167744	0.701258						DNA helicase RecQ
SSKA14_RS07450	SSKA14_1253	WP_008265629.1	0.352875	0.254225	1.4188	0.0790938						DNA starvation/stationary phase protection protein
SSKA14_RS07455		WP_008265368.1	-0.245618	0.577428	-1.16551	0.00488896						ATP-dependent RNA helicase HrpA
SSKA14_RS07460	SSKA14_2005	WP_008266354.1	0.367032	0.320665	0.254689	0.726103						hypothetical protein
SSKA14_RS07465		WP_8266225.1	2.04975	2.5294e-13	0.838179	0.216221						gene=relAinference=COORDINATES: similar to AA sequence:RefSeq:WP_017357209.1
SSKA14_RS07470	SSKA14_3697	WP_008268042.1	0.482355	0.239782	1.52193	7.97878e-05						hypothetical protein
SSKA14_RS07475	SSKA14_150	WP_008264581.1	-0.0793031	0.877073	-0.963555	0.0106132	GT2_Glycos_transf_2(75-241)	GT2+GT4	GT2+GT4	N		glycosyl transferase
SSKA14_RS07480		WP_008265794.1	0.0345742	0.95172	0.56376	0.271919	GT51(172-346)	GT51	GT51	N		penicillin-binding protein 1B
SSKA14_RS07485	SSKA14_2073	WP_008266422.1	-0.330185	0.562642	0.161976	0.778883						hypothetical protein
SSKA14_RS07490	SSKA14_285	WP_008264709.1	1.19848	6.64842e-05	0.384092	0.358225						ATP-dependent DNA helicase
SSKA14_RS07495		WP_008266578.1	1.12879	0.0125686	0.670567	0.132613						tRNA (adenosine(37)-N6)-threonylcarbamoyltransferase complex dimerization subunit type 1 TsaB
SSKA14_RS07500	SSKA14_374	WP_008264791.1	-0.2494	0.749334								energy transducer TonB
SSKA14_RS07505		WP_008264760.1	-0.102308	0.88999	0.262025	0.577866						glutathione synthase
SSKA14_RS07510	SSKA14_714	WP_005418455.1	-0.556473	0.161491	1.65404	3.15086e-05						response regulator
SSKA14_RS07515	SSKA14_2714	WP_005410717.1	-0.851981	0.107894								response regulator
SSKA14_RS07520	SSKA14_4387	WP_006464979.1	-0.93767	0.120189								protein PilI
SSKA14_RS07525	SSKA14_2467	WP_008266837.1	-0.554261	0.231399	-1.83222	4.24865e-06						methyl-accepting chemotaxis protein
SSKA14_RS07530	SSKA14_1836	WP_008266188.1	-0.250162	0.453645	-0.733898	0.208442						hybrid sensor histidine kinase/response regulator
SSKA14_RS07535	SSKA14_2315	WP_040007260.1	-1.01439	0.0722374	-2.30078	3.69503e-06						chemotaxis protein
SSKA14_RS07540	SSKA14_148	WP_006464650.1	-0.559679	0.487257								chemotaxis protein CheW
SSKA14_RS07545	SSKA14_794	WP_008265180.1	0.10156	0.881156	0.406364	0.333519						16S rRNA (uracil(1498)-N(3))-methyltransferase
SSKA14_RS07550	SSKA14_1989	WP_083797320.1	0.508938	0.231399	0.370258	0.375353						adenosylmethionine--8-amino-7-oxononanoate transaminase
SSKA14_RS07555	SSKA14_3281	WP_008267624.1	0.705406	0.253407	1.137	0.0217848						ADP compounds hydrolase NudE
SSKA14_RS07560		WP_008268136.1	-0.27051	0.630568								3'(2')%2C5'-bisphosphate nucleotidase
SSKA14_RS07565	SSKA14_2373	WP_008266737.1	-1.27125	0.0325371								nucleoside triphosphate pyrophosphohydrolase
SSKA14_RS07570	SSKA14_2633	WP_008267009.1	-0.27543	NA								YnfA family protein
SSKA14_RS07575	SSKA14_3966	WP_008268297.1	1.40641	0.00511517								DUF962 domain-containing protein
SSKA14_RS07580	SSKA14_3776	WP_008268117.1	-0.992496	0.00098565	-0.16058	0.84271						SPFH/Band 7/PHB domain protein
SSKA14_RS07585	SSKA14_658	WP_008265054.1	-0.478008	0.191784	-0.230133	0.661547						NfeD family protein
SSKA14_RS07590		WP_008268250.1	-0.566841	0.0785068	-0.83542	0.200737						glycine cleavage system protein T
SSKA14_RS07595		WP_006464497.1	-0.597089	0.0849298	-0.110973	0.884169						glycine cleavage system protein H
SSKA14_RS07600	SSKA14_89	WP_008264525.1	0.124415	0.711254	2.51495	0.00112218						hypothetical protein
SSKA14_RS07605	SSKA14_1528	WP_006464418.1	0.847436	0.00932492	0.681527	0.357648						serine hydrolase
SSKA14_RS07610	SSKA14_880	WP_008265264.1	-0.246635	0.750585	-1.30538	0.0814544						MFS transporter
SSKA14_RS07615	SSKA14_3621	WP_008267966.1	-0.0148045	NA								DUF1304 domain-containing protein
SSKA14_RS07620		WP_040007265.1	-0.177282	NA								hypothetical protein
SSKA14_RS07625	SSKA14_2675	WP_008267052.1	0.436447	0.503589								DUF4442 domain-containing protein
SSKA14_RS07630		WP_8266728.1	-0.16556	0.718175	1.46886	0.0634935						gene=fadEinference=COORDINATES: similar to AA sequence:RefSeq:WP_010482731.1
SSKA14_RS07635	SSKA14_1441	WP_008265798.1	-1.10167	5.14964e-05	1.77693	0.000124269						alpha/beta hydrolase
SSKA14_RS07640	SSKA14_2098	WP_006464233.1	0.0791446	0.837772	2.43656	3.55151e-09						TetR/AcrR family transcriptional regulator
SSKA14_RS07645	SSKA14_167	WP_008264596.1	-0.960599	0.00335814	0.652294	0.439268						TonB-dependent receptor
SSKA14_RS07650	SSKA14_2244	WP_006464105.1	0.137984	0.730558	1.48799	0.0148172						hypothetical protein
SSKA14_RS07655	SSKA14_2919	WP_008267303.1	0.154995	0.773206	0.85159	0.0268461						heat-shock protein Hsp33
SSKA14_RS07660	SSKA14_1701	WP_006464101.1	0.4251	0.425593	0.629524	0.155669	GT51(74-235)	GT51	GT51	N		monofunctional biosynthetic peptidoglycan transglycosylase
SSKA14_RS07665	SSKA14_2981	WP_008267361.1	0.0615236	0.903615	0.822416	0.040022	GT2_Glycos_transf_2(8-155)	GT2	GT2	N		glycosyltransferase
SSKA14_RS07670	SSKA14_4432	WP_008268768.1	0.654679	0.0185445	1.0754	0.0809826						CBS domain-containing protein
SSKA14_RS07675	SSKA14_3820	WP_008268158.1	0.848379	0.000434021	2.72292	1.44473e-05						AsmA family protein
SSKA14_RS07680	SSKA14_3402	WP_005418403.1	-0.64937	0.0245757	0.724633	0.0811152						hemolysin D
SSKA14_RS07685	SSKA14_834	WP_008265218.1	-0.263445	0.665541	-0.257689	0.565983						peptide chain release factor 3
SSKA14_RS07690	SSKA14_3942	WP_008268273.1	-1.3148	0.0770279								M23 family peptidase
SSKA14_RS07695	SSKA14_266	WP_008264689.1	0.127185	0.779042	3.4332	1.45859e-12						homoserine O-acetyltransferase
SSKA14_RS07700		WP_008268055.1	0.574062	0.0884834	3.28502	7.68527e-10						O-succinylhomoserine (thiol)-lyase
SSKA14_RS07705	SSKA14_421	WP_008264831.1	0.835526	0.0335663	1.79103	2.09519e-05						homoserine dehydrogenase
SSKA14_RS07710	SSKA14_1225	WP_008265601.1	0.541489	0.144332	0.929368	0.0678808						alpha/beta hydrolase
SSKA14_RS07715	SSKA14_2044	WP_006464040.1	1.01573	0.000715835	0.526921	0.465621						L-serine ammonia-lyase
SSKA14_RS07720	SSKA14_4290	WP_008268625.1	0.153343	NA								thioredoxin family protein
SSKA14_RS07725	SSKA14_4067	WP_008268387.1	0.979857	0.00639314	1.54579	0.00287388						polyisoprenoid-binding protein
SSKA14_RS07730	SSKA14_1142	WP_005410672.1	0.991439	0.00345777	0.956249	0.0230873						cytochrome b
SSKA14_RS07735	SSKA14_2319	WP_008266676.1	0.350367	0.556671	0.620693	0.21888						polyisoprenoid-binding protein
SSKA14_RS07740	SSKA14_3484	WP_040007269.1	0.0842543	0.873519	-1.44061	0.00188857						histidine kinase
SSKA14_RS07745	SSKA14_1215	WP_040007271.1	-0.444842	0.36349	-1.74897	0.000281674						histidine kinase
SSKA14_RS07750	SSKA14_3532	WP_040007277.1	1.19733	4.58321e-07	1.99735	1.42968e-05						MFS transporter
SSKA14_RS07755	SSKA14_3920	WP_008268253.1	0.261677	0.435262	1.86974	2.09933e-05						uroporphyrinogen decarboxylase
SSKA14_RS07760	SSKA14_3757	WP_008268100.1	0.229963	0.656202								WGR domain-containing protein
SSKA14_RS07765	SSKA14_1159	WP_008265530.1	0.190905	0.66249	0.730063	0.0935755						3-dehydroquinate synthase
SSKA14_RS07770		WP_8268495.1	-0.225311	0.587725	2.15524	1.26102e-08						gene=aroKinference=COORDINATES: similar to AA sequence:RefSeq:WP_006384262.1
SSKA14_RS07775	SSKA14_1855	WP_040007278.1	1.52344	0.00681958								dodecin domain-containing protein
SSKA14_RS07780	SSKA14_3509	WP_040007279.1	-1.98978	1.55847e-15	1.10969	0.0227081						kinase
SSKA14_RS07785		WP_008267097.1	0.0165996	0.980319	0.0148813	0.977239						pyridoxamine 5'-phosphate oxidase
SSKA14_RS07790	SSKA14_1857	WP_008266208.1	-0.388718	0.522117								DoxX family protein
SSKA14_RS07795	SSKA14_1133	WP_040007281.1	-0.553979	0.15466	-1.89511	0.000112318						propionate catabolism operon regulatory protein PrpR
SSKA14_RS07800	SSKA14_4242	WP_040009439.1	-1.68331	0.000207845	-2.51415	3.37295e-06						methylisocitrate lyase
SSKA14_RS07805	SSKA14_961	WP_008265338.1	-0.463542	0.121402	-1.0858	0.18167						2-methylcitrate synthase
SSKA14_RS07810		WP_008267933.1	-0.309121	0.407073	-1.21679	0.0669835						Fe/S-dependent 2-methylisocitrate dehydratase AcnD
SSKA14_RS07815		WP_008268277.1	-0.367637	0.450985	-1.26853	0.00162999						2-methylaconitate cis-trans isomerase PrpF
SSKA14_RS07825	SSKA14_1834	WP_008266186.1	0.596796	0.0429634	1.11895	0.0717175						alpha-2-macroglobulin family protein
SSKA14_RS07830		WP_050413353.1	-0.129199	NA	-0.963841	0.0491601	GT51(71-236)	GT51	GT51	N		penicillin-binding protein 1C
SSKA14_RS07835	SSKA14_373	WP_008264790.1	2.00593	8.77128e-14	2.85614	0.000179109						bacterioferritin
SSKA14_RS07840	SSKA14_3215	WP_008267565.1	1.55386	2.50502e-09	1.51966	0.0077284						peroxiredoxin
SSKA14_RS07845	SSKA14_841	WP_008265225.1	-0.154104	0.715836	1.12507	0.0138243						cytochrome c biogenesis protein
SSKA14_RS07850	SSKA14_350	WP_005410644.1	-0.0178198	0.986252	1.47972	0.000331596						response regulator
SSKA14_RS07855	SSKA14_2533	WP_008266902.1	0.605878	0.216798	0.104306	0.826394						quinone oxidoreductase
SSKA14_RS07860		WP_006463285.1	-0.528122	0.0742975	0.106565	0.881291						FtsH protease activity modulator HflK
SSKA14_RS07865	SSKA14_2603	WP_006463283.1	-0.288083	0.404933	-0.516817	0.451389						protease modulator HflC
SSKA14_RS07870	SSKA14_2251	WP_005410640.1	-0.818551	NA								DUF2065 domain-containing protein
SSKA14_RS07875	SSKA14_2420	WP_040007290.1	-1.69783	2.36515e-10	-1.10676	0.0557382						adenylosuccinate synthase
SSKA14_RS07880	SSKA14_2612	WP_008266984.1	0.279122	NA								hypothetical protein
SSKA14_RS07885	SSKA14_2529	WP_040009442.1	0.99635	0.161491								hypothetical protein
SSKA14_RS07890	SSKA14_2668	WP_008267045.1	-0.0265694	0.951414	2.35755	4.4552e-07						M23 family peptidase
SSKA14_RS07895	SSKA14_1310	WP_008265683.1	-0.282507	0.361633	1.42225	0.0526151						murein L%2CD-transpeptidase
SSKA14_RS07900	SSKA14_1365	WP_040007292.1	-2.28262	0.000299689	-2.44472	2.73183e-09						methyl-accepting chemotaxis protein
SSKA14_RS07910	SSKA14_1944	WP_008266291.1	0.321256	0.618173								BioH protein
SSKA14_RS07915	SSKA14_964	WP_008265341.1	1.90251	3.12922e-14	3.07373	2.78779e-09						hypothetical protein
SSKA14_RS07920	SSKA14_3508	WP_008267851.1	0.281148	0.472794	1.4615	0.000130127						AraC family transcriptional regulator
SSKA14_RS07925	SSKA14_2404	WP_008266768.1	0.462502	0.263005	-0.185832	0.660882						amino acid permease
SSKA14_RS07930	SSKA14_1163	WP_040007294.1	-0.58253	0.0231063	1.67235	0.0320436						VOC family protein
SSKA14_RS07935		WP_008267226.1	-1.19724	0.000127854	-2.16848	0.000539158						glycine dehydrogenase (aminomethyl-transferring)
SSKA14_RS07940	SSKA14_2059	WP_040009448.1	-2.07769	2.41472e-05								Bcr/CflA family drug resistance efflux transporter
SSKA14_RS07945	SSKA14_3202	WP_008267552.1	-1.49028	0.0114321								siderophore-interacting protein
SSKA14_RS07950	SSKA14_1267	WP_008265644.1	-1.03936	0.156738								hypothetical protein
SSKA14_RS07955	SSKA14_1362	WP_008265730.1	-0.251869	0.541834	-1.56392	0.00686544						peptidase M2 family protein
SSKA14_RS07960	SSKA14_2816	WP_008267201.1	-0.606817	0.157644	0.782486	0.090369						phosphoethanolamine transferase
SSKA14_RS07965	SSKA14_3335	WP_040007296.1	0.645297	0.0249808	2.32286	6.56669e-09						phosphatase PAP2 family protein
SSKA14_RS07970	SSKA14_3044	WP_008267416.1	-0.607872	0.051298	-0.0870825	0.877717	GT83(5-515)	GT83	GT83	N		membrane protein
SSKA14_RS07975	SSKA14_3627	WP_008267972.1	-0.556117	0.0393987	2.05393	2.54262e-07						DNA-binding response regulator
SSKA14_RS07980	SSKA14_203	WP_008264631.1	-0.615655	0.112475	0.82754	0.0712793						sensor histidine kinase
SSKA14_RS07985	SSKA14_4083	WP_008268405.1	0.0973842	0.874134	1.97899	6.15589e-07						VOC family protein
SSKA14_RS07990	SSKA14_1676	WP_040007302.1	0.598707	0.154717	-1.57235	0.000470025						DUF819 domain-containing protein
SSKA14_RS07995		WP_083797322.1	1.84411	4.07949e-08	0.600564	0.285726						DUF3103 domain-containing protein
SSKA14_RS08000	SSKA14_1378	WP_005410613.1	-0.73328	0.375714	1.92428	7.46245e-06						putative selenoprotein
SSKA14_RS08005	SSKA14_457	WP_006462520.1	0.104843	0.822801	1.16914	0.111205						carbon starvation protein A
SSKA14_RS23320	SSKA14_2523	WP_008266891.1	-0.678831	NA								hypothetical protein
SSKA14_RS08010	SSKA14_2770	WP_008267151.1	0.97273	0.000268024	2.17311	0.00126997						pirin family protein
SSKA14_RS08015	SSKA14_1970	WP_008266318.1	-1.2563	0.000220564								hypothetical protein
SSKA14_RS08020	SSKA14_3744	WP_006462519.1	0.110595	0.814157	1.02882	0.0545071						aquaporin Z
SSKA14_RS08025	SSKA14_3617	WP_008267962.1	0.757437	0.00352573	1.78738	0.0125853						pirin family protein
SSKA14_RS08030	SSKA14_4459	WP_008268800.1	0.626365	0.0637001	-0.374827	0.620078						3-hydroxyacyl-CoA dehydrogenase
SSKA14_RS08035		WP_010482816.1	-0.47435	0.19177	2.25512	5.39882e-08						RNA polymerase sigma factor RpoE
SSKA14_RS08040	SSKA14_992	WP_008265371.1	-0.395153	0.326491	0.375195	0.40663						anti-sigma factor
SSKA14_RS08045	SSKA14_3561	WP_008267907.1	-1.06268	0.00118094	-0.772941	0.249284						PDZ domain-containing protein
SSKA14_RS08050	SSKA14_3127	WP_006462476.1	-0.508793	0.287096	0.0225879	0.974426						elongation factor 4
SSKA14_RS08055		WP_006462474.1	-0.242938	0.702177	-0.4144	0.475868						signal peptidase I
SSKA14_RS08060	SSKA14_2417	WP_006462472.1	-0.543847	0.38127	0.215643	0.692617						DUF4845 domain-containing protein
SSKA14_RS08065	SSKA14_3419	WP_008267764.1	-0.151458	0.840637	-0.225883	0.66249						ribonuclease III
SSKA14_RS08070	SSKA14_3158	WP_005410599.1	0.311669	0.346372	1.32336	0.00803027						GTPase Era
SSKA14_RS08075	SSKA14_853	WP_008265237.1	-0.280233	0.685085								DNA repair protein RecO
SSKA14_RS08080	SSKA14_1076	WP_040009454.1	0.15043	0.750158	0.438673	0.370962						response regulator
SSKA14_RS08085	SSKA14_2497	WP_008266866.1	-0.87626	0.0919159	-0.631128	0.144072						23S rRNA (uracil(1939)-C(5))-methyltransferase RlmD
SSKA14_RS08090	SSKA14_4105	WP_040009457.1	-1.01798	0.00694977								CYTH domain-containing protein
SSKA14_RS08095	SSKA14_764	WP_008265151.1	-0.585589	0.0470477								DsbA family oxidoreductase
SSKA14_RS08100	SSKA14_57	WP_008264495.1	0.61703	0.0750276	0.760622	0.147724	GH3(53-277)	GH3	GH3	N		beta-hexosaminidase
SSKA14_RS08105	SSKA14_1038	WP_006461210.1	0.132892	0.814157	0.756924	0.0975611						hypoxanthine-guanine phosphoribosyltransferase
SSKA14_RS08110	SSKA14_2001	WP_008266351.1	-0.0343016	0.967261	0.717159	0.0811549						S-methyl-5'-thioinosine phosphorylase
SSKA14_RS08115	SSKA14_4014	WP_005410590.1	-0.0460837	0.908606	0.850223	0.285726						cold-shock protein
SSKA14_RS08120	SSKA14_3855	WP_008268192.1	-0.280153	0.549451	0.280187	0.536976						FAD-dependent monooxygenase
SSKA14_RS08125		WP_040009460.1	-1.25598	3.53837e-07	1.54537	0.00458407						hypothetical protein
SSKA14_RS08130	SSKA14_1269	WP_040007304.1	0.235945	NA								phosphoesterase
SSKA14_RS08135	SSKA14_2877	WP_008267260.1	-0.203135	0.684087	0.209061	0.709243						DNA ligase-associated DEXH box helicase
SSKA14_RS08140	SSKA14_628	WP_008265024.1	1.25216	3.21216e-05	2.44215	4.5272e-08						ATP-dependent DNA ligase
SSKA14_RS08145	SSKA14_1747	WP_008266101.1	0.392633	0.258308	2.57864	6.85594e-09						DNA ligase-associated DEXH box helicase
SSKA14_RS08150	SSKA14_29	WP_008264466.1	0.219175	0.517213	1.97878	0.00310708						acyl-CoA dehydrogenase
SSKA14_RS08155	SSKA14_3462	WP_006461120.1	1.08961	0.000417576	0.929148	0.265132						hypothetical protein
SSKA14_RS08160	SSKA14_1413	WP_004153024.1	-0.0235813	0.960226	0.36967	0.683824						hypothetical protein
SSKA14_RS08165	SSKA14_1131	WP_008265500.1	0.116999	0.757147	0.84389	0.215999						acetyl-CoA C-acyltransferase
SSKA14_RS08170	SSKA14_4181	WP_008268507.1	-0.126598	0.779646	-0.348858	0.425162						autotransporter domain-containing protein
SSKA14_RS08175	SSKA14_119	WP_008264553.1	-0.462461	0.358402	0.491867	0.248697						Glu/Leu/Phe/Val dehydrogenase
SSKA14_RS08180	SSKA14_2479	WP_008266847.1	-0.532327	NA								HDOD domain-containing protein
SSKA14_RS08185	SSKA14_253	WP_008264677.1	0.395451	0.348453	0.739313	0.0921901						phospholipase D family protein
SSKA14_RS08190	SSKA14_892	WP_008265276.1	0.620548	0.13118	0.451986	0.339696						RNA-binding protein
SSKA14_RS08195	SSKA14_3328	WP_008267667.1	0.823954	0.0186436	1.18382	0.00368086						M48 family peptidase
SSKA14_RS08200	SSKA14_1961	WP_008266309.1	0.106569	0.824589	0.890244	0.0742785						DUF2058 domain-containing protein
SSKA14_RS08205	SSKA14_4053	WP_006460850.1	0.308276	0.455222	2.39633	2.35421e-09						DksA/TraR family C4-type zinc finger protein
SSKA14_RS08210	SSKA14_2619	WP_006462204.1	0.258927	0.7165								mechanosensitive ion channel family protein
SSKA14_RS08215	SSKA14_4281	WP_008268616.1	-1.85473	NA								hypothetical protein
SSKA14_RS08220	SSKA14_331	WP_008264751.1	0.727852	0.0422176								RNA polymerase sigma24 factor
SSKA14_RS08225	SSKA14_301	WP_008264722.1	1.72068	1.70659e-08	1.86953	7.74703e-05						hypothetical protein
SSKA14_RS08230	SSKA14_2629	WP_040007306.1	1.65273	3.0676e-11	1.49843	0.022703						hypothetical protein
SSKA14_RS08235	SSKA14_2093	WP_005410566.1	-0.757278	0.0502416								hypothetical protein
SSKA14_RS08240	SSKA14_4019	WP_080354961.1	-0.736064	0.0419459								YkgJ family cysteine cluster protein
SSKA14_RS08245	SSKA14_2494	WP_008266863.1	-1.20284	0.0485733								heat-shock protein Hsp70
SSKA14_RS08250	SSKA14_1534	WP_008265884.1	-0.986418	0.00156741	1.0909	0.0180376						phosphonoacetate hydrolase
SSKA14_RS08255	SSKA14_1488	WP_040007308.1	1.97208	1.49487e-05	-0.36198	0.408593						UDP-N-acetylglucosamine--peptide N-acetylglucosaminyltransferase SEC
SSKA14_RS08260	SSKA14_3068	WP_008267434.1	0.416725	0.494147								hypothetical protein
SSKA14_RS08265	SSKA14_1396	WP_008265759.1	0.120018	0.844241								hypothetical protein
SSKA14_RS08270	SSKA14_4288	WP_040007311.1	-0.458111	0.345485								DUF998 domain-containing protein
SSKA14_RS08275	SSKA14_1712	WP_008266062.1	1.36415	1.37647e-07	1.91569	0.00439075						virulence factor family protein
SSKA14_RS08280	SSKA14_35	WP_008264473.1	0.244139	0.600386	-0.106111	0.848121						bifunctional lysylphosphatidylglycerol flippase/synthetase MprF
SSKA14_RS08285	SSKA14_567	WP_008264965.1	1.14801	1.71696e-06	1.37866	0.0793267						RidA family protein
SSKA14_RS08290	SSKA14_90	WP_008264526.1	-1.2594	NA								ferredoxin
SSKA14_RS08295	SSKA14_248	WP_008264672.1	0.403671	0.572078								HAD-IB family hydrolase
SSKA14_RS08300	SSKA14_2049	WP_008266399.1	0.0991526	0.85101	-0.576236	0.364023						methionine--tRNA ligase
SSKA14_RS08305	SSKA14_3695	WP_008268041.1	1.05267	0.00100452	2.4672	0.000738675						DUF2147 domain-containing protein
SSKA14_RS08310	SSKA14_305	WP_008264728.1	-0.31572	NA								VOC family protein
SSKA14_RS08315	SSKA14_3112	WP_008267474.1	0.206909	0.817441								serine hydrolase
SSKA14_RS08320	SSKA14_755	WP_008265142.1	0.462164	0.435598	0.0348698	0.959134						DUF885 domain-containing protein
SSKA14_RS08325	SSKA14_4460	WP_008268802.1	-1.48027	NA								membrane protein
SSKA14_RS08330	SSKA14_2146	WP_008266500.1	0.206251	0.653709	0.757387	0.10055						DUF502 domain-containing protein
SSKA14_RS08335	SSKA14_605	WP_008264998.1	0.0103701	0.991157								hypothetical protein
SSKA14_RS08340	SSKA14_3317	WP_008267656.1	-0.891294	0.0142019	1.91861	1.31265e-05						DUF4442 domain-containing protein
SSKA14_RS23325		WP_083797324.1	-0.0767181	0.935805								transposase
SSKA14_RS08345	SSKA14_1595	WP_008265943.1	-1.33907	0.0692213	-1.8098	0.00498377						CHASE2 domain-containing protein
SSKA14_RS08350	SSKA14_1323	WP_040007315.1	-1.30938	0.000675682	-1.06042	0.0233745						LysM peptidoglycan-binding domain-containing protein
SSKA14_RS08355		WP_008266873.1	0.0659953	0.912022	-0.192204	0.736942						thioredoxin
SSKA14_RS08360	SSKA14_2411	WP_008266779.1	0.0501964	NA								hypothetical protein
SSKA14_RS08365	SSKA14_319	WP_008264741.1	-0.221353	NA								DUF998 domain-containing protein
SSKA14_RS08370	SSKA14_4031	WP_008268353.1	0.1112	0.791527	-1.32765	0.0529711						leucine--tRNA ligase
SSKA14_RS08375	SSKA14_470	WP_008264874.1	-0.439974	0.147107	1.25839	0.0309655						hypothetical protein
SSKA14_RS08380	SSKA14_2233	WP_008266587.1	-1.10424	5.59899e-05	1.08802	0.0119156						DNA polymerase III subunit delta
SSKA14_RS08385	SSKA14_1581	WP_008265928.1	-1.21133	0.0349278								nicotinate-nucleotide adenylyltransferase
SSKA14_RS08390		WP_008265938.1	-0.224099	0.655054	1.81807	0.000713143						ribosome silencing factor
SSKA14_RS08395	SSKA14_193	WP_005418108.1	-0.5732	0.520805								23S rRNA (pseudouridine(1915)-N(3))-methyltransferase RlmH
SSKA14_RS08405	SSKA14_1845	WP_040009464.1	-0.0514094	0.952248								alpha/beta hydrolase
SSKA14_RS08410	SSKA14_3520	WP_008267863.1	-0.0667313	0.922337	0.192005	0.739362						amino acid permease
SSKA14_RS08415	SSKA14_3181	WP_008267533.1	-0.67187	0.00856712	0.280464	0.756661						TonB-dependent receptor
SSKA14_RS08420	SSKA14_4040	WP_008268361.1	-0.539526	0.13833	-0.567719	0.514249						energy transducer TonB
SSKA14_RS08425	SSKA14_3196	WP_006460407.1	0.832717	0.000478088	0.589527	0.485418						SIMPL domain-containing protein
SSKA14_RS08430	SSKA14_1951	WP_040007320.1	-0.201352	0.613339	1.01327	0.0212877						septum formation inhibitor Maf
SSKA14_RS08435	SSKA14_50	WP_008264487.1	0.331912	0.384628	1.19482	0.046213						ribonuclease G
SSKA14_RS08440	SSKA14_3359	WP_008267698.1	-0.551988	0.219392	-1.17022	0.00264299						TIGR02099 family protein
SSKA14_RS08445	SSKA14_1703	WP_008266054.1	-0.07365	0.894691	0.0573013	0.90587						metalloprotease TldD
SSKA14_RS08450	SSKA14_3431	WP_008267776.1	-1.57554	2.32384e-07	1.33365	0.00218148						DUF615 domain-containing protein
SSKA14_RS08455	SSKA14_3895	WP_008268230.1	-0.630809	0.301666	-0.395273	0.392363						metalloprotease PmbA
SSKA14_RS08460	SSKA14_2662	WP_040007321.1	-0.836491	0.0393873	1.19202	0.0108738						DUF4870 domain-containing protein
SSKA14_RS08465	SSKA14_327	WP_008264747.1	-0.113962	0.824589	0.572855	0.220624						(2E%2C6E)-farnesyl diphosphate synthase
SSKA14_RS08470	SSKA14_3333	WP_005410522.1	0.848769	0.0100962	1.72168	0.000189672						exodeoxyribonuclease 7 small subunit
SSKA14_RS08475		WP_008265518.1	0.146721	0.783857	0.247194	0.657867						tRNA lysidine(34) synthetase TilS
SSKA14_RS08480	SSKA14_206	WP_008264634.1	0.573765	0.418095								hypothetical protein
SSKA14_RS08485	SSKA14_1184	WP_008265557.1	1.27948	1.6626e-05	0.34027	0.627654						alkaline phosphatase
SSKA14_RS08490	SSKA14_2585	WP_008266950.1	-0.766921	0.122247	1.15371	0.00302318						dicarboxylate/amino acid:cation symporter
SSKA14_RS08495	SSKA14_1984	WP_008266333.1	-0.54194	0.198344	0.358163	0.464504						peptidoglycan endopeptidase
SSKA14_RS08500	SSKA14_1981	WP_040009468.1	0.833655	0.196829	0.394939	0.426115						peptidoglycan endopeptidase
SSKA14_RS08505	SSKA14_2561	WP_008266927.1	-0.24073	0.731873	-0.71918	0.257484						peptidylprolyl isomerase
SSKA14_RS08510	SSKA14_2548	WP_040007325.1	-0.803765	0.247123	-0.478478	0.531053						DUF418 domain-containing protein
SSKA14_RS08515	SSKA14_1149	WP_008265517.1	0.901721	0.272839								FAD-dependent oxidoreductase
SSKA14_RS08520	SSKA14_1121	WP_008265491.1	1.05973	0.000200843	2.5675	0.000141312						glutathione-disulfide reductase
SSKA14_RS08525	SSKA14_2336	WP_008266694.1	0.51613	0.506038								EamA/RhaT family transporter
SSKA14_RS08530	SSKA14_1250	WP_080241942.1	0.747924	NA								cysteine methyltransferase
SSKA14_RS08535	SSKA14_3150	WP_008267505.1	0.008268	0.990257	0.266171	0.611889						DUF1751 domain-containing protein
SSKA14_RS08540	SSKA14_4320	WP_008268654.1	1.19545	0.00837478	0.58668	0.127906						NAD(P)/FAD-dependent oxidoreductase
SSKA14_RS08545	SSKA14_3643	WP_008267987.1	2.18231	8.77982e-08	1.47982	0.0235443						VOC family protein
SSKA14_RS08550	SSKA14_123	WP_008264557.1	-0.328536	0.321835	0.183309	0.835659						M13 family peptidase
SSKA14_RS08555	SSKA14_3760	WP_008268103.1	-0.637606	0.0574206	-1.1824	0.136159						peptidase
SSKA14_RS08560	SSKA14_3256	WP_008267603.1	-0.505972	0.140862	-0.126089	0.893112						TonB-dependent receptor
SSKA14_RS08565	SSKA14_313	WP_008264735.1	-0.289484	0.621538	-1.50556	0.00641136						S9 family peptidase
SSKA14_RS08570	SSKA14_3103	WP_040007327.1	-0.610606	0.109318	-2.19025	0.000607232						TonB-dependent receptor
SSKA14_RS08575	SSKA14_3190	WP_040007328.1	-1.35512	5.14892e-07	-2.74511	0.000580029						TonB-dependent receptor (Cobalamin)
SSKA14_RS08580	SSKA14_3790	WP_006459367.1	-0.151107	0.707848	0.329389	0.448062						iron-sulfur cluster carrier protein ApbC
SSKA14_RS08585	SSKA14_1693	WP_008266044.1	-0.319149	0.52773	-0.00192725	0.997274						deoxycytidine triphosphate deaminase
SSKA14_RS23650	SSKA14_1390	WP_005410498.1	-1.31316	0.067624								hypothetical protein
SSKA14_RS08595	SSKA14_3559	WP_006459301.1	0.470147	0.358713	0.702588	0.207309						HIT domain-containing protein
SSKA14_RS08600	SSKA14_2960	WP_008267342.1	1.44802	1.37069e-05	0.700286	0.251026						dienelactone hydrolase family protein
SSKA14_RS08605	SSKA14_2454	WP_008266822.1	0.324572	NA								hypothetical protein
SSKA14_RS08610	SSKA14_3206	WP_050413354.1	0.531004	0.524343	-3.4283	8.26786e-07						hypothetical protein
SSKA14_RS08615	SSKA14_4199	WP_040007329.1	0.062886	NA								class I SAM-dependent methyltransferase
SSKA14_RS08620		WP_040007330.1	0.760896	0.363117								hypothetical protein
SSKA14_RS08635	SSKA14_3795	WP_008268134.1	0.76342	NA								carbon storage regulator
SSKA14_RS08640	SSKA14_1892	WP_008266236.1	0.911344	0.0543452								recombination-associated protein RdgC
SSKA14_RS08645	SSKA14_3363	WP_008267702.1	1.13775	0.0395078								3'-5' exonuclease
SSKA14_RS08650	SSKA14_3685	WP_008268032.1	0.607878	0.462115								hypothetical protein
SSKA14_RS08655	SSKA14_2550	WP_008266919.1	1.45477	3.02884e-05								hypothetical protein
SSKA14_RS23005	SSKA14_2175	WP_008266523.1	1.63843	0.000122048								hypothetical protein
SSKA14_RS08665	SSKA14_3026	WP_040007331.1	1.04202	0.010668								hypothetical protein
SSKA14_RS08670	SSKA14_3652	WP_083797325.1	0.437674	0.457689	1.92046	2.59333e-06						XRE family transcriptional regulator
SSKA14_RS08675		WP_040007332.1	1.07435	0.144437								hypothetical protein
SSKA14_RS08680		WP_040007334.1	0.99887	NA								hypothetical protein
SSKA14_RS23010	SSKA14_441	WP_008264846.1	0.91514	0.0729514								hypothetical protein
SSKA14_RS08690		WP_050413355.1	0.438737	0.603682								hypothetical protein
SSKA14_RS08695		WP_040007336.1	0.175752	0.835892								hypothetical protein
SSKA14_RS08700		WP_050413356.1	-0.220453	0.799468								VRR-NUC domain-containing protein
SSKA14_RS08705	SSKA14_1282	WP_008265657.1	0.809875	NA								hypothetical protein
SSKA14_RS08710	SSKA14_971	WP_040007338.1	0.0186605	NA								hypothetical protein
SSKA14_RS08715		WP_087944942.1	-0.567573	NA								hypothetical protein
SSKA14_RS08720		WP_040007339.1	0.863542	NA								hypothetical protein
SSKA14_RS08725	SSKA14_3925	WP_040007340.1	1.03291	NA								hypothetical protein
SSKA14_RS08730		WP_040007341.1	-0.226884	0.777878								hypothetical protein
SSKA14_RS08735	SSKA14_504	WP_008264908.1	0.600428	NA								hypothetical protein
SSKA14_RS08740	SSKA14_4269	WP_008268603.1	-0.361081	NA								hypothetical protein
SSKA14_RS08745	SSKA14_1027	WP_040007344.1	1.1114	NA								hypothetical protein
SSKA14_RS08750		WP_040007346.1	-0.152371	NA								hypothetical protein
SSKA14_RS08755		WP_040007348.1	-0.444127	NA								XRE family transcriptional regulator
SSKA14_RS08765	SSKA14_609	WP_008265005.1	0.345566	0.708011								hypothetical protein
SSKA14_RS08770	SSKA14_2378	WP_008266742.1	0.171124	0.82971								hypothetical protein
SSKA14_RS08775	SSKA14_3815	WP_008268153.1	-0.125169	NA								hypothetical protein
SSKA14_RS08780	SSKA14_4484	WP_008268829.1	0.446652	NA								hypothetical protein
SSKA14_RS23015	SSKA14_2414	WP_083797327.1	0.414142	0.575388								hypothetical protein
SSKA14_RS08795		WP_040007352.1	0.129949	NA								hypothetical protein
SSKA14_RS08800	SSKA14_83	WP_008264519.1	-0.232847	NA								hypothetical protein
SSKA14_RS23020	SSKA14_1280	WP_008265655.1	0.568131	0.334312								hypothetical protein
SSKA14_RS08815	SSKA14_4435	WP_008268771.1	0.0270368	0.974215								hypothetical protein
SSKA14_RS08820	SSKA14_2226	WP_008266580.1	0.0152219	0.987929								terminase
SSKA14_RS08825	SSKA14_2606	WP_008266975.1	0.27429	0.68403	-2.0065	0.00680491						hypothetical protein
SSKA14_RS08830	SSKA14_1635	WP_008265989.1	-0.0974853	0.900783								hypothetical protein
SSKA14_RS08835	SSKA14_1301	WP_008265674.1	-0.00312793	0.995513	0.467413	0.463671						DUF4043 domain-containing protein
SSKA14_RS08840		WP_008265421.1	0.470681	0.318233								hypothetical protein
SSKA14_RS08845	SSKA14_4060	WP_040007354.1	0.345193	0.516594								hypothetical protein
SSKA14_RS08850	SSKA14_1394	WP_008265757.1	0.0604592	0.934647								hypothetical protein
SSKA14_RS08855	SSKA14_2289	WP_008266645.1	0.666848	0.29945								hypothetical protein
SSKA14_RS08860		WP_040007356.1	0.315878	NA								hypothetical protein
SSKA14_RS08865	SSKA14_1175	WP_008265549.1	0.113685	0.871647								hypothetical protein
SSKA14_RS08870	SSKA14_3271	WP_040007357.1	-0.272482	0.552492	-0.98692	0.312547						hypothetical protein
SSKA14_RS08875		WP_040007358.1	-0.857351	0.275909								hypothetical protein
SSKA14_RS08880		WP_050413359.1	0.672619	0.216586								hypothetical protein
SSKA14_RS08885	SSKA14_3288	WP_008267629.1	0.282371	0.639561	-1.00599	0.333458						hypothetical protein
SSKA14_RS08890	SSKA14_3178	WP_040007359.1	0.0985541	0.916814								hypothetical protein
SSKA14_RS08895	SSKA14_793	WP_008265179.1	-0.234051	0.717736	-0.845411	0.135533						hypothetical protein
SSKA14_RS08900	SSKA14_1170	WP_008265542.1	-0.227704	0.717105	-0.137766	0.790734						hypothetical protein
SSKA14_RS08905	SSKA14_2862	WP_008267244.1	-0.367702	0.336245	0.560687	0.432469						PLxRFG domain-containing protein
SSKA14_RS08910		WP_040007360.1	0.524891	0.452519								hypothetical protein
SSKA14_RS08915	SSKA14_3077	WP_040007361.1	0.406557	0.537412	-1.11716	0.0070626						recombinase family protein
SSKA14_RS08920	SSKA14_460	WP_040007362.1	0.279083	0.588445	-0.0289791	0.961588						30S ribosomal protein S12 methylthiotransferase RimO
SSKA14_RS08925	SSKA14_463	WP_008264867.1	-0.141825	NA								DUF3025 domain-containing protein
SSKA14_RS08930	SSKA14_1124	WP_008265494.1	0.563829	0.322304								transcription elongation factor GreB
SSKA14_RS08935	SSKA14_845	WP_008265229.1	0.58112	0.0770279	0.783843	0.272521						DUF853 domain-containing protein
SSKA14_RS08940	SSKA14_4025	WP_008268347.1	0.369215	0.430542	-0.523536	0.429247	GH23(205-330)	GH23	CBM50+GH23	Y(1-29)		lytic transglycosylase
SSKA14_RS08945	SSKA14_3253	WP_008267600.1	-0.527888	0.336395	-0.437362	0.406467						ribonuclease E inhibitor RraB
SSKA14_RS08950		WP_040007363.1	0.941474	0.0211026	0.21767	0.651478						phosphatidylserine decarboxylase
SSKA14_RS08955	SSKA14_3216	WP_006459101.1	0.728345	0.0574206	0.685024	0.0942389						SCO family protein
SSKA14_RS08960	SSKA14_74	WP_008264512.1	1.29378	0.00129643	1.66437	0.000997234						50S ribosomal protein L3 N(5)-glutamine methyltransferase
SSKA14_RS08965	SSKA14_163	WP_008264593.1	-0.775067	0.109782	-0.0397911	0.939459						chorismate synthase
SSKA14_RS08970	SSKA14_78	WP_040007364.1	-0.138544	0.862099								D-glycerate dehydrogenase
SSKA14_RS08975	SSKA14_2979	WP_008267360.1	-1.25479	0.00214834	-1.46159	0.00262503						aspartate-semialdehyde dehydrogenase
SSKA14_RS08980	SSKA14_3439	WP_008267783.1	0.242645	0.576394	0.0605254	0.928438						FimV protein
SSKA14_RS08985	SSKA14_4319	WP_040009503.1	-0.253064	NA								VOC family protein
SSKA14_RS08990	SSKA14_356	WP_008264775.1	1.09476	0.0269641	1.35559	0.00198895						tRNA pseudouridine(38-40) synthase TruA
SSKA14_RS08995	SSKA14_1584	WP_006458876.1	1.21099	0.000484406	1.1828	0.0186543						N-(5'-phosphoribosyl)anthranilate isomerase
SSKA14_RS09000	SSKA14_1005	WP_008265384.1	0.392428	0.540991								LysR family transcriptional regulator
SSKA14_RS09005		WP_008267291.1	-0.102678	0.786852	1.18544	0.0968171						tryptophan synthase subunit beta
SSKA14_RS09010	SSKA14_1037	WP_008265412.1	-0.263153	0.571642	0.492432	0.3132						hypothetical protein
SSKA14_RS09015	SSKA14_4359	WP_008268690.1	0.704987	0.136063	0.305501	0.535743						tryptophan synthase subunit alpha
SSKA14_RS09020	SSKA14_815	WP_005410473.1	-0.222227	0.704374	0.273761	0.625986						acetyl-CoA carboxylase carboxyl transferase subunit beta
SSKA14_RS09025	SSKA14_3340	WP_008267679.1	-0.562439	0.239834	-0.404816	0.405059						phosphoglucosamine mutase
SSKA14_RS09030	SSKA14_1373	WP_008265738.1	1.618	4.35661e-07	0.959434	0.151618						hypothetical protein
SSKA14_RS09035	SSKA14_1839	WP_040007366.1	-0.990049	0.036705	0.658928	0.259948						efflux RND transporter periplasmic adaptor subunit
SSKA14_RS09040	SSKA14_3100	WP_008267463.1	-0.690863	0.284778	-1.95103	0.00038256						acriflavin resistance protein
SSKA14_RS09045	SSKA14_4392	WP_008268727.1	-0.176794	0.818065	-2.08036	0.000293419						nodulation protein
SSKA14_RS09050	SSKA14_3991	WP_008268320.1	0.181222	0.758883								RND transporter
SSKA14_RS09055	SSKA14_1200	WP_008265576.1	0.0111455	0.986542	0.326832	0.514372	CE4(57-227)	CE4	N	N		Shf protein
SSKA14_RS09060	SSKA14_2040	WP_008266391.1	-1.03468	0.0389549			GT4(191-345)	N	GT4	N		glycosyltransferase family 1 protein
SSKA14_RS09065	SSKA14_3230	WP_008267577.1	-2.16206	0.000228416								DUF3413 domain-containing protein
SSKA14_RS09070	SSKA14_1692	WP_008266043.1	-0.397459	0.231399	0.620449	0.4292						isopenicillin N synthase family oxygenase
SSKA14_RS09075	SSKA14_4000	WP_008268328.1	-0.691255	0.147107	0.561594	0.201594						triose-phosphate isomerase
SSKA14_RS09080	SSKA14_3875	WP_006458798.1	-0.823383	0.0610977	0.440233	0.39179						preprotein translocase subunit SecG
SSKA14_RS09090	SSKA14_616	WP_008265012.1	-1.07531	0.0448391								NADH-quinone oxidoreductase subunit A
SSKA14_RS09095	SSKA14_3260	WP_005410463.1	-1.14191	0.0242804	0.280159	0.593551						NADH-quinone oxidoreductase subunit B
SSKA14_RS09100	SSKA14_4327	WP_005410462.1	-1.7217	0.00103277	-0.114538	0.835659						NADH-quinone oxidoreductase subunit C
SSKA14_RS09105	SSKA14_27	WP_008264464.1	-1.67344	8.58727e-05	-0.742598	0.22584						NADH-quinone oxidoreductase subunit NuoD
SSKA14_RS09110	SSKA14_4144	WP_006381132.1	-1.33298	0.0149043	-0.751668	0.143086						NADH-quinone oxidoreductase subunit NuoE
SSKA14_RS09115	SSKA14_1537	WP_006458704.1	-1.49055	0.000344889	-1.59494	0.0160669						NADH-quinone oxidoreductase subunit F
[truncated: 2,680 more rows]

## Sheet: Table S4
Table S4. Gene expression of Polaribacter dokdonensis MED152 in co-culture with M. commoda or T. pseudonana. Negative log2 fold-change values indicate enrichment in co-culture with phytoplankton with padj > 0.01. Positive values indicate enrichment in glucose control. GH = glycoside hydrolase, AA = auxiliary activity, GT= glycosyl transferase, CE = carbohydrate esterase.
[truncated: 2,614 more rows]

[truncated: 7 more sheets: Table S5, Table S6, Table S7, Table S8, Table S9, Table S10, Table S11]
